# Supplementary material for: Nationwide profiling of vaginal microbiota in Chinese women reveals age‐dependent shifts and predictive biomarkers for reproductive health
Source: Imeta. 2025 Oct 23;4(6):e70088. doi: 10.1002/imt2.70088 (PMC12747552; doi:10.1002/imt2.70088)
Supplement: Supplementary file 2 — Table S1. Characteristics of all samples in this study. Table S2. Shannon diversity variations across different regions in China. Table S3. Associations between each factor and Shannon diversity by linear regression model. Table S4. Proportion of variance in microbiome composition that can be explained by each host factor by adonis analysis. Table S5. Associations between each factor and relative abundance of taxa (at species level) by linear regression model. Table S6. Associations between each factor and relative abundance of taxa (at genus level) by linear regression model. Table S7. Associations between each factor and relative abundance of each bacterium additionally adjust for STI at both species and genus level. Table S8. Variance explained by each feature layer on the relative abundance of each bacterium. Table S9. Feature selected by 100 models in the analysis of variance explained. Table S10. The non‐linear association between relative abundance of vaginal taxa and age by GAM model. Table S11. Age of the most significant differences in Shannon diversity determined by a sliding window t‐test. Table S12. Age of the most significant differences in taxa abundance determined by a sliding window t‐test. Table S13. Mediation analysis assessing the role of vaginal microbiome in the association between age and lifestyles/symptoms (age, center and BMI were adjusted in the analysis). Table S14. Bacteria (species and genera) associated with general health. Table S15. Association between balance score and host features by linear regression model. Table S16. Bi‐directional mediation analysis assessing the role of vaginal microbiome in the association between demographic/lifestyle features and balance score (age, center and BMI were adjusted in the analysis). Table S17. Dataset used for replication of balance score. Table S18. Baseline characteristics by follow‐up status. Table S19. Baseline balance score and health outcomes in longitudinal study. Table S20. Comparison b [file IMT2-4-e70088-s001.xlsx]

## Sheet: S1
Table S1 Characteristics of all samples in this study
	Overall
N of all samples	6423
AGE (mean (SD))	36.25 (7.36)
BMI (mean (SD))	22.06 (3.07)
WAISTLINE (mean (SD))	72.93 (11.70)
Ethnic minority = Minority (%)	339 ( 6.2)
Income (%)
High	802 (18.3)
Median	1696 (38.8)
Low	1877 (42.9)
Education (%)
Colleage	2311 (49.3)
High School	2153 (46.0)
Primary or lower	221 ( 4.7)
Smoking = yes (%)	227 ( 3.8)
Alcohol = yes (%)	1528 (25.8)
Irregular menstrual cycle = yes (%)	465 ( 8.9)
More than one sex partner = yes (%)	184 ( 3.3)
Birth control (%)
No birth control	819 (17.8)
IUD	510 (11.1)
Pills	117 ( 2.5)
Condom	3143 (68.5)
Gravidity (%)
0 time	732 (13.2)
1 time	1267 (22.8)
>= 2 times	3549 (64.0)
Parity (%)
0 time	931 (17.0)
1 time	2406 (43.9)
>= 2 times	2139 (39.1)
Adverse pregnancy (%)
0 time	3263 (74.5)
1 time	655 (15.0)
>= 2 times	463 (10.6)
Antibiotics in the past month = yes (%)	101 ( 1.9)
Estrogen in the past month = yes (%)	50 ( 0.9)
Glulip in the past month = yes (%)	53 ( 1.0)
History of diabetes = yes (%)	100 ( 1.7)
History of hypertension = yes (%)	136 ( 2.3)
History of urinary tract infections = yes (%)	553 ( 9.5)
Vaginal itching = yes (%)	1534 (25.5)
Lower abdominal pain (Abnormal pain) = yes (%)	893 (14.9)
Pain urinating or lumbago (Urodynia) = yes (%)	911 (15.3)
Pain or bleeding during sexual behavior (Dyspareunia) = yes (%)	552 ( 9.3)
Irregular vaginal bleeding (Irregular bleeding) = yes (%)	455 ( 7.7)
Urgency to urinate or frequently urinate (Frequency/ urgency of urination) = yes (%)	469 ( 8.4)
Purulent cervical discharge = yes (%)	391 ( 7.3)
Redness and swelling of the vaginal wall (Red and swollen vagina) = yes (%)	258 ( 4.8)
Cervical ectropion = yes (%)	883 (22.2)
Vaginal odor = yes (%)	385 ( 7.2)
Cervical bleeding and swelling = yes (%)	496 ( 9.3)

## Sheet: S2
Table S2 Shannon diversity variations across different regions in China
Pairwise differences in Shannon diversity across different regions in China by Wilcoxon test							Associations between Shannon diversity and latitude/longitude by linear regression model (adjust for age and BMI)
Group1	Group2	p value	FDR	sign of significance	method		BETA	SE	p value	comparison
Central	East	0.0257228	0.26	*	Wilcoxon		-0.502283	0.0643067	6.96508e-15	20-30 vs 30-40
Central	North	1.32906e-05	0.00021	****	Wilcoxon		0.397953	0.0599279	3.56668e-11	20-30 vs 40-50
Central	Northeast	0.153824	1	ns	Wilcoxon		-0.128691	0.0255486	5.09388e-07	30-40 vs 40-50
Central	Northwest	0.405826	1	ns	Wilcoxon		-0.373822	0.0780509	1.93211e-06	90-100 vs 100-110
Central	South	0.640379	1	ns	Wilcoxon		-0.506417	0.0631045	1.33802e-15	90-100 vs 110-120
Central	Southwest	0.912274	1	ns	Wilcoxon		-0.479287	0.0801837	3.39051e-09	90-100 vs 120-130
Central	West	2.51745e-12	5.5e-11	****	Wilcoxon		-0.00719501	0.0211021	0.733148	100-110 vs 110-120
East	North	1.9459e-20	5.4e-19	****	Wilcoxon		-0.102984	0.0304164	0.000727096	100-110 vs 120-130
East	Northeast	0.291456	1	ns	Wilcoxon		-0.0831391	0.0229714	0.000298751	110-120 vs 120-130
East	Northwest	0.0021064	0.027	**	Wilcoxon
East	South	2.05589e-07	3.7e-06	****	Wilcoxon
East	Southwest	0.00115203	0.016	**	Wilcoxon
East	West	4.4438e-20	1.2e-18	****	Wilcoxon
North	Northeast	1.6487e-14	4e-13	****	Wilcoxon
North	Northwest	0.00633647	0.076	**	Wilcoxon
North	South	1.05362e-11	2.2e-10	****	Wilcoxon
North	Southwest	3.28562e-08	6.2e-07	****	Wilcoxon
North	West	6.01118e-07	1e-05	****	Wilcoxon
Northeast	Northwest	0.0187349	0.21	*	Wilcoxon
Northeast	South	0.000771097	0.012	***	Wilcoxon
Northeast	Southwest	0.0373867	0.34	*	Wilcoxon
Northeast	West	3.95224e-17	1e-15	****	Wilcoxon
Northwest	South	0.432567	1	ns	Wilcoxon
Northwest	Southwest	0.291417	1	ns	Wilcoxon
Northwest	West	2.57863e-08	5.2e-07	****	Wilcoxon
South	Southwest	0.615463	1	ns	Wilcoxon
South	West	5.94742e-16	1.5e-14	****	Wilcoxon
Southwest	West	1.45075e-13	3.3e-12	****	Wilcoxon
sign of significance: * p value < 0.05, ** p < 0.01, *** p < 0.001, **** p < 1e-4

## Sheet: S3
Table S3 Associations between each factor and Shannon diversity by linear regression model
		Model2: adjust for age,BMI and center							Model1: only adjust for study center							Model3: adjust for age, BMI, center and STI
Defination	Features	BETA	SE	p value	CI.low	CI.high	N	FDR	BETA	SE	p value	CI.low	CI.high	N	FDR	BETA	SE	p value	CI.low	CI.high	N	FDR
continous	AGE	0.00543512	0.00107817	4.78014e-07	0.00332148	0.00754876	5437	1.00383e-05	0.00540743	0.000956425	1.63745e-08	0.00353251	0.00728234	6415	6.87728e-07	0.00563407	0.00108015	1.89745e-07	0.00351654	0.0077516	5343	7.96931e-06
birth control, 0 = no birth control, 1= condom	BIRTH_CONTROL3	-0.117925	0.0230962	3.46235e-07	-0.163208	-0.0726424	3679	1.00383e-05	-0.111978	0.0220103	3.79752e-07	-0.155131	-0.0688253	3962	7.9748e-06	-0.11688	0.0233304	5.71413e-07	-0.162622	-0.0711376	3605	1.19997e-05
0 = collage or above, 1 = High school	EDU_CAT2	0.1838	0.0423716	1.49695e-05	0.100712	0.266887	2506	0.000209573	0.198922	0.0400258	7.15405e-07	0.120435	0.277409	2532	1.00157e-05	0.158326	0.0427181	0.000214973	0.0745589	0.242094	2483	0.00288933
0 = collage or above, 1 = Primary school or lower	EDU_CAT1	0.073602	0.0172548	2.03577e-05	0.0397739	0.10743	4412	0.000213756	0.0820346	0.01687	1.19785e-06	0.0489609	0.115108	4464	1.25775e-05	0.0629588	0.0172935	0.000275174	0.0290547	0.0968629	4372	0.00288933
vaginal odor, 0=no, 1=yes	EXA_ORDOR	0.127575	0.0317239	5.8747e-05	0.065381	0.189768	4810	0.000493475	0.116936	0.0294562	7.28741e-05	0.0591898	0.174682	5353	0.000612143	0.108079	0.0320729	0.000758371	0.0452006	0.170957	4718	0.0053086
pain or bleeding during sexual behavior (Dyspareunia), 0=no, 1=yes	SYM_PAINBLE	0.102593	0.0263338	9.90687e-05	0.0509674	0.154218	5305	0.000693481	0.0797602	0.0249552	0.00140015	0.0308389	0.128682	5944	0.0084009	0.0944663	0.0264479	0.00035778	0.0426172	0.146315	5212	0.00300535
vaginal itching (Itching), 0=no, 1=yes	SYM_ITCHING	0.0585646	0.0177393	0.000968371	0.0237883	0.0933409	5347	0.00581022	0.044799	0.016728	0.00742454	0.0120062	0.0775919	6023	0.0311831	0.0498809	0.0177975	0.00508645	0.0149904	0.0847714	5254	0.0305187
irregular vaginal bleeding (Irregular bleeding) , 0=no, 1=yes	SYM_BLEDDING	0.0813977	0.0285567	0.00438356	0.0254147	0.137381	5298	0.0230137	0.0703836	0.0271954	0.0096752	0.0170706	0.123696	5943	0.0343502	0.077277	0.0285312	0.00678097	0.0213437	0.13321	5205	0.0356001
0 = Han, 1 = Ethinic minority	ETHINIC	0.0986361	0.0374096	0.00839821	0.0252973	0.171975	5133	0.0391916	0.0741135	0.0358521	0.0387624	0.00382904	0.144398	5471	0.116287	0.0862791	0.0377379	0.0222801	0.0122962	0.160262	5043	0.103974
cervical bleeding and swelling , 0=no, 1=yes	EXA_CERBLE	0.0627761	0.0310343	0.0431502	0.00193441	0.123618	4782	0.181231	0.0615551	0.0305301	0.0438284	0.00170353	0.121407	5326	0.122719	0.0531629	0.0310004	0.0864282	-0.00761255	0.113938	4689	0.314953
cervical ectropion , 0=no, 1=yes	EXA_CERECT	0.047748	0.0247959	0.0542282	-0.000867476	0.0963634	3625	0.207053	0.0569579	0.0239367	0.0173824	0.0100284	0.103887	3973	0.0561586	0.0384248	0.0247826	0.121118	-0.010165	0.0870147	3535	0.363354
Number of sex paterners, 0 = 1 paterner, 1= more than 1 parteners	SEX_PARTNER_CAT	0.0726814	0.0429167	0.090412	-0.0114535	0.156816	5165	0.316442	0.0554188	0.0418869	0.185871	-0.0266961	0.137534	5548	0.410873	0.0483346	0.0428458	0.259329	-0.0356619	0.132331	5072	0.522444
continous	BMI	0.00387405	0.00253644	0.126731	-0.0010984	0.00884651	5437	0.380193	0.0069662	0.00246665	0.00475798	0.00213056	0.0118018	5445	0.0249794	0.00432294	0.00254923	0.0899865	-0.000674611	0.00932048	5343	0.314953
pain urinating or lumbago (Urodynia), 0=no, 1=yes	SYM_URIOSP	-0.0330632	0.0212968	0.120603	-0.0748137	0.00868734	5300	0.380193	-0.0334726	0.0203111	0.0994068	-0.0732898	0.00634458	5947	0.245593	-0.0346686	0.0213678	0.104765	-0.0765586	0.00722144	5207	0.338471
times of parity, 0 = 0 time, 1= 1 time	PARITY1	0.0352346	0.0257395	0.171133	-0.0152338	0.085703	3122	0.447182	0.0557583	0.0215799	0.00981433	0.0134469	0.0980697	3337	0.0343502	0.0490687	0.0259511	0.0587452	-0.00181498	0.0999524	3059	0.24673
0=non-smoking, 1=smoking	SMOKING_CAT	0.0528422	0.0394977	0.181002	-0.0245899	0.130274	5246	0.447182	0.0234938	0.0373521	0.529385	-0.04973	0.0967176	5909	0.764268	0.033239	0.0393707	0.398564	-0.0439443	0.110422	5156	0.578885
urgency to urinate or frequently urinate (Frequency/ urgency of urination), 0=no, 1=yes	SYM_YYD	0.037962	0.027977	0.174873	-0.0168848	0.0928087	5198	0.447182	0.028427	0.0265545	0.284434	-0.0236302	0.0804841	5605	0.568355	0.0366968	0.0280289	0.190509	-0.018252	0.0916456	5105	0.47067
redness and swelling of the vaginal wall (Red and swollen vagina), 0=no, 1=yes	EXA_VAGWAL	0.0442138	0.0383836	0.249424	-0.0310359	0.119463	4793	0.551358	0.0331239	0.0375962	0.378334	-0.0405801	0.106828	5339	0.58852	0.0319038	0.0382177	0.403878	-0.0430209	0.106829	4701	0.578885
Menstrual phase, 1= luteal, 0= other phase	MENSTRUAL_PHASE_REG3	-0.0209294	0.0178044	0.239865	-0.055837	0.0139783	3657	0.551358	-0.0153255	0.0172264	0.373707	-0.0490992	0.0184482	3895	0.58852	-0.024701	0.0177865	0.164997	-0.0595738	0.0101718	3597	0.438053
0 = high income level, 1 = middle income level	INCOME1	-0.0251807	0.0242131	0.298461	-0.0726611	0.0222997	2471	0.578474	-0.0238761	0.0239777	0.319464	-0.0708948	0.0231425	2498	0.583368	-0.0282114	0.0242908	0.245593	-0.0758445	0.0194216	2450	0.522444
Menstrual phase, 1 = follicular, 0=other phase	MENSTRUAL_PHASE_REG1	0.01907	0.0179127	0.287123	-0.0160499	0.05419	3657	0.578474	0.0155387	0.0173232	0.369783	-0.0184249	0.0495023	3895	0.58852	0.0182655	0.017888	0.307276	-0.0168063	0.0533372	3597	0.522444
hyperthention history, 0=no, 1=yes	PS_HYPERTENSION	0.0512887	0.04979	0.30301	-0.0463203	0.148898	5296	0.578474	0.0834466	0.047811	0.0809776	-0.0102806	0.177174	5930	0.212566	0.0686307	0.0496424	0.166877	-0.0286894	0.165951	5203	0.438053
times of adverse pregnancy, 0=1 time, 1= more than 1 time	ADVERSE_PREGNANCY2	-0.0284068	0.0297637	0.339941	-0.0867628	0.0299492	3519	0.594898	-0.00337441	0.0288532	0.906905	-0.0599443	0.0531954	3726	0.995682	-0.0381589	0.0299836	0.203225	-0.0969464	0.0206286	3465	0.474191
birth control, 0 = no birth control, 1= pills	BIRTH_CONTROL2	-0.0603871	0.0623265	0.332878	-0.182718	0.0619443	889	0.594898	-0.0665308	0.0594991	0.263788	-0.183304	0.0502426	936	0.553955	-0.069491	0.0621989	0.264219	-0.191578	0.0525966	859	0.522444
sexual behaviour in past 72h, 0=no, 1=yes	SEX72	0.046688	0.0540408	0.387663	-0.059256	0.152632	4976	0.651274	0.0501677	0.0535761	0.349118	-0.0548628	0.155198	5492	0.58852	0.0473303	0.0547005	0.386938	-0.0599076	0.154568	4883	0.578885
regular menstrual cycle, 0=yes, 1=no	MENSTRUAL_REGULAR	-0.022616	0.0273779	0.408807	-0.0762891	0.0310571	4899	0.660381	-0.00862175	0.026246	0.742549	-0.060075	0.0428315	5227	0.945062	-0.0180796	0.0275907	0.512319	-0.0721702	0.0360109	4817	0.69411
times of parity, 0 = 0 time, 1= more than 1 time	PARITY2	0.021999	0.0288361	0.445589	-0.0345432	0.0785412	2832	0.693138	0.0773714	0.0228914	0.00073418	0.0324873	0.122256	3070	0.00513926	0.0314263	0.0288009	0.275299	-0.0250472	0.0878997	2798	0.522444
estrogen in past months, 0=no, 1=yes	DRUG_ESTROGEN	-0.0555278	0.078671	0.480332	-0.209759	0.0987035	4825	0.720499	-0.0813332	0.0780955	0.29771	-0.234432	0.0717657	5384	0.568355	-0.0644507	0.0788059	0.413489	-0.218947	0.0900459	4733	0.578885
times of gravidity, 0= 0 time, 1= more than 1 time	GRAVITY2	0.0178613	0.0287557	0.534542	-0.038516	0.0742387	3991	0.774164	0.0639675	0.0232754	0.00601594	0.0183357	0.109599	4281	0.0280744	0.0290981	0.0287161	0.310979	-0.0272019	0.085398	3926	0.522444
alcohol drinking habit, 0=no, 1=yes	ALCOHOL_CAT	-0.0101344	0.0174106	0.560535	-0.0442664	0.0239976	5279	0.78475	-0.0220602	0.0165754	0.183274	-0.054554	0.0104337	5927	0.410873	-0.0180684	0.0174182	0.299631	-0.0522156	0.0160787	5186	0.522444
times of adverse pregnancy, 0=1 time, 1= 1 time	ADVERSE_PREGNANCY1	-0.00961859	0.02468	0.696758	-0.0580066	0.0387694	3704	0.903841	-0.000262051	0.0241788	0.991353	-0.0476665	0.0471424	3918	0.995682	-0.00613608	0.0249117	0.805454	-0.0549785	0.0427064	3641	0.945427
purulent cervical discharge, 0=no, 1=yes	EXA_CERDIS	0.0126689	0.0306816	0.679687	-0.047481	0.0728187	4864	0.903841	-0.00200662	0.0297518	0.94623	-0.0603323	0.0563191	5384	0.995682	0.00511762	0.0306758	0.867512	-0.0550213	0.0652565	4771	0.945427
times of gravidity, 0= 0 time, 1= 1 time	GRAVITY1	-0.0089384	0.0284237	0.753201	-0.0646851	0.0468083	1854	0.903841	0.000132312	0.0244474	0.995682	-0.0478132	0.0480779	1999	0.995682	0.00413747	0.0287161	0.885452	-0.0521834	0.0604583	1816	0.945427
diabetes history, 0=no, 1=yes	PS_DIABETES	0.0185188	0.0565388	0.743272	-0.0923208	0.129358	5297	0.903841	0.0352893	0.0554486	0.524519	-0.0734103	0.143989	5941	0.764268	0.000218979	0.0564235	0.996904	-0.110395	0.110833	5204	0.996904
continous	WAISTLINE	-0.000602476	0.00171663	0.725652	-0.0039691	0.00276415	1975	0.903841	-4.11291e-05	0.00141181	0.976762	-0.00280994	0.00272768	1985	0.995682	-0.000166415	0.00171587	0.922748	-0.00353157	0.00319874	1968	0.945427
Menstrual phase, 1 = ovulation, 0=other phase	MENSTRUAL_PHASE_REG2	0.0115811	0.0419396	0.782459	-0.0706466	0.0938087	3657	0.912869	-0.000221718	0.0406444	0.995648	-0.0799083	0.0794648	3895	0.995682	0.0369148	0.0419521	0.378958	-0.0453378	0.119167	3597	0.578885
birth control, 0 = no birth control, 1= IUD	BIRTH_CONTROL1	0.00719627	0.0362285	0.84258	-0.0638797	0.0782723	1275	0.91542	0.0173675	0.0353371	0.62317	-0.0519569	0.086692	1329	0.81791	0.0172221	0.0363547	0.635782	-0.0541035	0.0885478	1239	0.834463
antibiotics in past months, 0=no, 1=yes	DRUG_ANTIBIOTICS	0.0096281	0.0568329	0.865481	-0.101791	0.121047	4828	0.91542	0.00381416	0.0558358	0.945541	-0.105647	0.113275	5381	0.995682	0.00802487	0.0563705	0.886802	-0.102488	0.118537	4736	0.945427
0 = high income level, 1 = low income level	INCOME2	0.00605985	0.0264217	0.818614	-0.0457497	0.0578694	2656	0.91542	0.0037013	0.0262675	0.887953	-0.0478056	0.0552082	2679	0.995682	-0.0025415	0.0262635	0.922917	-0.0540411	0.0489581	2630	0.945427
lower abdominal pain (Abnormal pain), 0=no, 1=yes	SYM_ABDPAIN	-0.00353347	0.0219003	0.871829	-0.0464671	0.0394001	5321	0.91542	0.0118225	0.020497	0.564103	-0.0283591	0.052004	5976	0.764268	-0.00511007	0.0219426	0.815861	-0.0481268	0.0379067	5227	0.945427
glulip in past month, 0=no, 1=yes	DRUG_GLULIP	0.00137599	0.0775811	0.98585	-0.150719	0.153471	4827	0.98585	0.0147294	0.075619	0.845569	-0.133515	0.162974	5386	0.995682	-0.0130148	0.0769818	0.865754	-0.163935	0.137906	4735	0.945427
UTI history, 0=no, 1=yes	PS_UTI	-0.000969504	0.026199	0.970482	-0.0523307	0.0503917	5217	0.98585	0.0145697	0.0247597	0.556258	-0.0339686	0.063108	5798	0.764268	-0.00686798	0.0262121	0.79332	-0.058255	0.044519	5124	0.945427
beta, se, the regression coefficient and standard error of linear regression model CI.low, CI.high, 95% confidence interval of regression coefficient N, sample size of the analysis Defination: defination of the feature in the analysis highlight: associations with FDR < 0.1

## Sheet: S4
Table S4 Proportion of variance in microbiome composition that can be explained by each host factor by adonis analysis
Feature	R2	p value	N
EDU_CAT1	0.00126348	0.000999001	4412
EDU_CAT2	0.00249893	0.000999001	2506
ALCOHOL_CAT	0.000779872	0.000999001	5279
GRAVITY1	0.00431977	0.000999001	1854
GRAVITY2	0.00239069	0.000999001	3991
PARITY1	0.00269227	0.000999001	3122
PARITY2	0.00486894	0.000999001	2832
EXA_ORDOR	0.0012568	0.000999001	4810
EXA_CERBLE	0.00174959	0.000999001	4782
BIRTH_CONTROL3	0.00115803	0.002997	3679
SYM_BLEDDING	0.000790974	0.002997	5298
EXA_CERECT	0.00131047	0.002997	3625
AGE	0.000789336	0.002997	5437
MENSTRUAL_PHASE_REG1	0.001568	0.002997	3657
MENSTRUAL_PHASE_REG3	0.00110283	0.002997	3657
SYM_PAINBLE	0.000875001	0.003996	5305
INCOME2	0.001256	0.00699301	2656
SYM_ITCHING	0.000657149	0.00899101	5347
BIRTH_CONTROL1	0.00254429	0.011988	1275
SMOKING_CAT	0.000514571	0.018981	5246
SYM_URIOSP	0.000443674	0.045954	5300
MENSTRUAL_PHASE_REG2	0.000490625	0.118881	3657
DRUG_ESTROGEN	0.000353573	0.11988	4825
ADVERSE_PREGNANCY2	0.000451933	0.125874	3519
BMI	0.000293386	0.153846	5437
ETHINIC	0.000257504	0.21978	5133
SEX72	0.00024592	0.240759	4976
SEX_PARTNER_CAT	0.000239453	0.245754	5165
PS_UTI	0.000251614	0.245754	5217
EXA_VAGWAL	0.000215482	0.315684	4793
EXA_CERDIS	0.000185833	0.388611	4864
WAISTLINE	0.000441375	0.454545	1975
SYM_ABDPAIN	0.000153913	0.485514	5321
DRUG_GLULIP	0.000158872	0.524476	4827
MENSTRUAL_REGULAR	0.000145664	0.545455	4899
PS_HYPERTENSION	0.000112796	0.649351	5296
BIRTH_CONTROL2	0.000629771	0.695305	889
SYM_YYD	0.000106433	0.711289	5198
ADVERSE_PREGNANCY1	0.000139115	0.722278	3704
INCOME1	0.000219656	0.732268	2471
PS_DIABETES	8.83613e-05	0.807193	5297
DRUG_ANTIBIOTICS	8.56117e-05	0.847153	4828

## Sheet: S5
Table S5 Associations between each factor and relative abundance of taxa (at species level) by linear regression model (adjust for (age,BMI and) center)
Bacteria	Feature	estimate	se	t	p value	N	FDR		beta, se, the regression coefficient and standard error of linear regression model
s__Lactobacillus_crispatus	PARITY2	-0.45044	0.0855404	-5.26581	1.50173e-07	2832	0.000195525		t, t statistics of the linear regression model
s__Sneathia_sanguinegens	EDU_CAT1	0.486856	0.102921	4.73037	2.3117e-06	4412	0.00150492		N, sample size of the analysis
s__Lactobacillus_crispatus	EXA_CERBLE	-0.439494	0.0947979	-4.63612	3.64542e-06	4782	0.00158211		highlight: associations with FDR < 0.1
s__Atopobium_vaginae	BIRTH_CONTROL3	-0.419126	0.0966467	-4.33668	1.48568e-05	3679	0.00483589
s__Allisonella_histaminiformans	AGE	0.0246799	0.00587917	4.19786	2.73785e-05	5437	0.00712935
s__Tissierellia_bacterium	BIRTH_CONTROL3	-0.489742	0.123249	-3.9736	7.21657e-05	3679	0.01044
s__Megasphaera_hutchinsoni	EDU_CAT2	0.889142	0.221488	4.01441	6.13702e-05	2506	0.01044
s__Lactobacillus_crispatus	EDU_CAT2	-0.551127	0.137291	-4.0143	6.14005e-05	2506	0.01044
s__Lactobacillus_vaginalis	EXA_ORDOR	-0.752332	0.188599	-3.98907	6.73275e-05	4810	0.01044
s__Aerococcus_christensenii	SEX_PARTNER_CAT	0.870138	0.224041	3.88384	0.000104115	5165	0.0135558
s__Anaerococcus_tetradius	SEX_PARTNER_CAT	0.775816	0.202327	3.83447	0.000127342	5165	0.0150727
s__Megasphaera_hutchinsoni	SYM_YYD	0.53754	0.144698	3.7149	0.000205432	5198	0.0222893
s__Lactobacillus_crispatus	PARITY1	-0.280147	0.080508	-3.47975	0.000508847	3122	0.050963
s__Prevotella_bivia	BIRTH_CONTROL3	-0.444306	0.130948	-3.39299	0.000698722	3679	0.0583008
s__Coriobacteriales_bacterium	BIRTH_CONTROL3	-0.447865	0.135493	-3.30544	0.000957448	3679	0.0583008
s__Sneathia_amnii	EDU_CAT1	0.335181	0.102033	3.28502	0.0010278	4412	0.0583008
s__Megasphaera_lornae	EXA_CERECT	0.479656	0.145205	3.30331	0.000964887	3625	0.0583008
s__Lactobacillus_crispatus	EXA_ORDOR	-0.327403	0.097174	-3.36924	0.000759726	4810	0.0583008
s__Lactobacillus_iners	MENSTRUAL_PHASE_REG1	0.152419	0.0458009	3.32785	0.000883933	3657	0.0583008
s__Ureaplasma_parvum	SYM_ITCHING	0.294404	0.0894026	3.29301	0.000997679	5347	0.0583008
s__Lactobacillus_crispatus	SYM_PAINBLE	-0.260352	0.0792773	-3.28407	0.00102989	5305	0.0583008
s__Dialister_micraerophilus	SYM_PAINBLE	0.486641	0.144798	3.36083	0.000782622	5305	0.0583008
s__Lactobacillus_jensenii	SYM_URIOSP	-0.334212	0.0986491	-3.38789	0.000709493	5300	0.0583008
s__Fusobacterium_nucleatum	SYM_ITCHING	0.185878	0.0568195	3.27137	0.00107711	5347	0.058433
s__Bifidobacterium_breve	EDU_CAT1	0.253593	0.0778577	3.25714	0.00113401	4412	0.0590594
s__Coriobacteriales_bacterium	EDU_CAT1	0.319905	0.0989882	3.23174	0.00123949	4412	0.0597709
s__Dialister_micraerophilus	ETHINIC	0.661654	0.20455	3.23468	0.00122557	5133	0.0597709
s__Lactobacillus_gasseri	SMOKING_CAT	-0.727943	0.226604	-3.21241	0.00132429	5246	0.0615793
s__Sneathia_amnii	EXA_ORDOR	0.592036	0.185567	3.19042	0.00142988	4810	0.0641969
s__Allisonella_histaminiformans	ETHINIC	0.646292	0.203248	3.17982	0.00148248	5133	0.0643395
s__Tissierellia_bacterium	AGE	0.017484	0.005597	3.12382	0.00179466	5437	0.0658681
s__Coriobacteriales_bacterium	AGE	0.0192227	0.00610926	3.14649	0.00166143	5437	0.0658681
s__Allisonella_histaminiformans	BIRTH_CONTROL3	-0.402117	0.127977	-3.14211	0.00169083	3679	0.0658681
s__Sneathia_sanguinegens	ETHINIC	0.685353	0.220133	3.11336	0.00185994	5133	0.0658681
s__Sneathia_amnii	EXA_CERBLE	0.562586	0.181263	3.1037	0.00192242	4782	0.0658681
s__Lactobacillus_crispatus	GRAVITY2	-0.267463	0.0856822	-3.12157	0.00181186	3991	0.0658681
s__Allisonella_histaminiformans	SEX_PARTNER_CAT	0.726075	0.233693	3.10696	0.00190057	5165	0.0658681
s__Streptococcus_anginosus	SYM_PAINBLE	0.36042	0.114388	3.15086	0.00163705	5305	0.0658681
s__Prevotella_timonensis	ETHINIC	0.647227	0.213145	3.03656	0.00240505	5133	0.0802918
s__Streptococcus_anginosus	PS_HYPERTENSION	0.648484	0.214275	3.02641	0.00248677	5296	0.0809444
s__Dialister_micraerophilus	SYM_ITCHING	0.293914	0.097571	3.01231	0.00260493	5347	0.0827225
s__Prevotella_bivia	SYM_ITCHING	0.290337	0.0966599	3.00369	0.00267969	5347	0.0830703
s__Lactobacillus_iners	EDU_CAT1	0.133827	0.044832	2.98509	0.00285068	4412	0.0843541
s__Tissierellia_bacterium	SEX_PARTNER_CAT	0.667022	0.223302	2.98709	0.00282983	5165	0.0843541
s__Megasphaera_lornae	BIRTH_CONTROL3	-0.428754	0.144424	-2.96872	0.0030099	3679	0.0870863
s__Mageeibacillus_indolicus	AGE	0.0179584	0.00609932	2.94433	0.00325035	5437	0.0899904
s__Lactobacillus_crispatus	AGE	-0.0095287	0.00324474	-2.93666	0.0033317	5437	0.0899904
s__Fusobacterium_nucleatum	BMI	0.0237692	0.00810803	2.93157	0.00338673	5437	0.0899904
s__Streptococcus_anginosus	SYM_URIOSP	0.271863	0.0923134	2.945	0.00324373	5300	0.0899904
s__Prevotella_timonensis	BIRTH_CONTROL3	-0.390029	0.134693	-2.8957	0.00380573	3679	0.0971579
s__Gardnerella_vaginalis	SYM_ITCHING	0.187335	0.0646423	2.89803	0.00377057	5347	0.0971579
s__Megasphaera_hutchinsoni	SEX_PARTNER_CAT	0.638375	0.221409	2.88324	0.00395249	5165	0.0989643
s__Prevotella_amnii	BIRTH_CONTROL3	-0.416209	0.145201	-2.86644	0.00417502	3679	0.100859
s__Sneathia_amnii	EXA_CERECT	0.40855	0.142849	2.86002	0.00426056	3625	0.100859
g__Shuttleworthia	SYM_ITCHING	0.190485	0.0665705	2.8614	0.00423418	5347	0.100859
s__Gardnerella_vaginalis	ALCOHOL_CAT	-0.181032	0.0635869	-2.847	0.00443051	5279	0.103009
s__Sneathia_amnii	SEX_PARTNER_CAT	0.704681	0.249801	2.82097	0.0048063	5165	0.109786
s__Atopobium_vaginae	SYM_PAINBLE	0.290984	0.104069	2.79607	0.00519164	5305	0.116543
s__Lactobacillus_crispatus	GRAVITY1	-0.256464	0.0934048	-2.74573	0.00609725	1854	0.134553
s__Lactobacillus_crispatus	SYM_URIOSP	-0.175317	0.0642575	-2.72834	0.00638647	5300	0.138586
s__Fusobacterium_nucleatum	ETHINIC	0.318782	0.11738	2.71581	0.00663364	5133	0.14159
s__Anaerococcus_tetradius	EXA_CERBLE	0.39424	0.145492	2.7097	0.00675855	4782	0.141929
s__Atopobium_vaginae	AGE	0.011327	0.00425304	2.66328	0.0077612	5437	0.155447
s__Sneathia_sanguinegens	BIRTH_CONTROL3	-0.372025	0.140987	-2.63872	0.00835737	3679	0.155447
s__Megasphaera_hutchinsoni	BIRTH_CONTROL3	-0.325506	0.12238	-2.65979	0.00785321	3679	0.155447
s__Anaerococcus_tetradius	BIRTH_CONTROL3	-0.295146	0.111046	-2.65787	0.00789803	3679	0.155447
s__Lactobacillus_jensenii	EDU_CAT2	-0.538398	0.203345	-2.6477	0.00815563	2506	0.155447
s__Prevotella_bivia	EXA_ORDOR	0.457981	0.173353	2.6419	0.00827107	4810	0.155447
s__Veillonella_montpellierensis	SYM_PAINBLE	0.314187	0.118267	2.65659	0.00791736	5305	0.155447
s__Aerococcus_christensenii	SYM_PAINBLE	0.36374	0.137443	2.64648	0.00815754	5305	0.155447
s__Anaerococcus_tetradius	EXA_ORDOR	0.392086	0.148953	2.63228	0.00850872	4810	0.156033
s__Lactobacillus_vaginalis	SYM_ABDPAIN	-0.341396	0.129948	-2.62718	0.00863433	5321	0.156138
f__Enterobacteriaceae	MENSTRUAL_PHASE_REG1	0.159538	0.060908	2.61933	0.00884709	3657	0.157793
s__Prevotella_amnii	AGE	0.0168967	0.00647157	2.61092	0.00905499	5437	0.15902
f__Enterobacteriaceae	MENSTRUAL_PHASE_REG3	-0.157586	0.0605426	-2.6029	0.00928169	3657	0.15902
s__Prevotella_amnii	SMOKING_CAT	0.615887	0.236657	2.60245	0.0092823	5246	0.15902
s__Lactobacillus_iners	GRAVITY2	0.185463	0.0717357	2.58536	0.00976314	3991	0.163839
s__Dialister_micraerophilus	SYM_BLEDDING	0.405629	0.157025	2.58321	0.00981527	5298	0.163839
s__Atopobium_vaginae	ALCOHOL_CAT	-0.175483	0.0686803	-2.55507	0.0106447	5279	0.172678
s__Sneathia_amnii	BIRTH_CONTROL3	-0.356243	0.139473	-2.5542	0.0106835	3679	0.172678
s__Coriobacteriales_bacterium	EDU_CAT2	0.620018	0.242868	2.5529	0.0107426	2506	0.172678
s__Bifidobacterium_dentium	PS_DIABETES	0.529191	0.207782	2.54685	0.0108981	5297	0.173041
s__Gardnerella_vaginalis	BIRTH_CONTROL3	-0.224875	0.0884824	-2.54147	0.0110799	3679	0.173808
s__Gardnerella_vaginalis	SYM_PAINBLE	0.242985	0.0959612	2.53212	0.0113663	5305	0.176178
s__Megasphaera_lornae	EDU_CAT2	0.653561	0.260887	2.50515	0.012304	2506	0.186277
s__Streptococcus_anginosus	SMOKING_CAT	0.428264	0.170843	2.50677	0.0122143	5246	0.186277
s__Lactobacillus_iners	GRAVITY1	0.194397	0.077868	2.4965	0.0126307	1854	0.189024
s__Dialister_micraerophilus	BIRTH_CONTROL3	-0.323329	0.131618	-2.45657	0.0140735	3679	0.190872
s__Bifidobacterium_dentium	EDU_CAT1	-0.158592	0.0645035	-2.45866	0.0139841	4412	0.190872
s__Bifidobacterium_dentium	EDU_CAT2	-0.412513	0.16641	-2.47889	0.0132453	2506	0.190872
s__Megasphaera_hutchinsoni	EXA_CERBLE	0.394962	0.159762	2.47219	0.0134636	4782	0.190872
s__Prevotella_colorans	INCOME1	-0.235919	0.0953491	-2.47426	0.0134189	2471	0.190872
s__Finegoldia_magna	PARITY2	-0.259822	0.105379	-2.46559	0.0137384	2832	0.190872
s__Prevotella_bivia	SEX_PARTNER_CAT	0.579755	0.234428	2.47306	0.0134283	5165	0.190872
s__Lactobacillus_crispatus	SMOKING_CAT	-0.29202	0.118797	-2.45814	0.0139982	5246	0.190872
s__Prevotella_bivia	SYM_BLEDDING	0.382906	0.155718	2.45897	0.0139657	5298	0.190872
s__Lactobacillus_iners	BIRTH_CONTROL1	0.221251	0.0905023	2.4447	0.014636	1275	0.195393
s__Lactobacillus_crispatus	INCOME2	-0.189179	0.0774963	-2.44114	0.014707	2656	0.195393
s__Megasphaera_hutchinsoni	EDU_CAT1	0.219237	0.0902711	2.42866	0.015195	4412	0.19727
s__Coriobacteriales_bacterium	EXA_CERBLE	0.42927	0.176571	2.43115	0.0150877	4782	0.19727
s__Lactobacillus_jensenii	MENSTRUAL_REGULAR	0.311462	0.128576	2.42241	0.0154544	4899	0.19727
s__Lactobacillus_gasseri	SYM_URIOSP	-0.299007	0.12327	-2.42563	0.0153153	5300	0.19727
g__Shuttleworthia	BIRTH_CONTROL3	-0.211396	0.0877634	-2.4087	0.0160589	3679	0.202661
s__Ureaplasma_parvum	MENSTRUAL_PHASE_REG1	0.221445	0.092047	2.40578	0.016188	3657	0.202661
s__Prevotella_timonensis	SMOKING_CAT	0.534148	0.222527	2.40037	0.0164132	5246	0.203524
g__Shuttleworthia	AGE	0.00966379	0.00404103	2.39141	0.0168176	5437	0.206571
s__Lactobacillus_iners	EXA_CERECT	0.151965	0.0636982	2.3857	0.0170982	3625	0.208055
s__Lactobacillus_crispatus	SYM_BLEDDING	-0.204953	0.0862241	-2.37698	0.0174906	5298	0.210859
s__Bifidobacterium_breve	ADVERSE_PREGNANCY2	0.305948	0.130056	2.35242	0.0187069	3519	0.213395
s__Sneathia_amnii	EDU_CAT2	0.597193	0.252338	2.36664	0.0180273	2506	0.213395
s__Dialister_micraerophilus	EDU_CAT2	0.557639	0.237286	2.35007	0.0188482	2506	0.213395
s__Megasphaera_hutchinsoni	EXA_CERECT	0.301792	0.127563	2.36582	0.0180432	3625	0.213395
s__Veillonella_montpellierensis	PS_HYPERTENSION	-0.525167	0.22321	-2.3528	0.0186694	5296	0.213395
s__Megasphaera_hutchinsoni	SMOKING_CAT	0.482496	0.204387	2.3607	0.0182772	5246	0.213395
s__Prevotella_timonensis	SYM_YYD	0.374114	0.15861	2.3587	0.0183759	5198	0.213395
s__Streptococcus_anginosus	DRUG_GLULIP	-0.787241	0.336958	-2.33632	0.0195158	4827	0.217792
s__Veillonella_montpellierensis	EDU_CAT1	0.181526	0.0777303	2.33533	0.0195712	4412	0.217792
s__Sneathia_sanguinegens	EDU_CAT2	0.585502	0.251695	2.32624	0.0200864	2506	0.218081
s__Lactobacillus_iners	MENSTRUAL_PHASE_REG3	-0.106103	0.0455611	-2.3288	0.0199242	3657	0.218081
s__Prevotella_timonensis	SEX_PARTNER_CAT	0.566139	0.243479	2.32521	0.0200996	5165	0.218081
s__Dialister_micraerophilus	SEX_PARTNER_CAT	0.546541	0.23583	2.31752	0.0205144	5165	0.220287
s__Coriobacteriales_bacterium	SEX_PARTNER_CAT	0.564903	0.243998	2.3152	0.0206413	5165	0.220287
s__Finegoldia_magna	EXA_CERECT	-0.211952	0.0916644	-2.31226	0.0208196	3625	0.220383
s__Lactobacillus_gasseri	ALCOHOL_CAT	-0.229875	0.100345	-2.29086	0.0220112	5279	0.224263
s__Lactobacillus_jensenii	BIRTH_CONTROL1	-0.383554	0.167196	-2.29404	0.021955	1275	0.224263
s__Prevotella_colorans	BIRTH_CONTROL3	-0.215728	0.0943832	-2.28566	0.0223314	3679	0.224263
s__Prevotella_amnii	EXA_CERBLE	0.429268	0.187913	2.2844	0.0223919	4782	0.224263
s__Allisonella_histaminiformans	GRAVITY1	-0.362277	0.158347	-2.28787	0.0222597	1854	0.224263
s__Lactobacillus_iners	MENSTRUAL_PHASE_REG2	-0.246769	0.107305	-2.29969	0.0215225	3657	0.224263
s__Dialister_micraerophilus	SYM_YYD	0.353054	0.153909	2.29392	0.021835	5198	0.224263
s__Aerococcus_christensenii	EDU_CAT1	0.206375	0.0906408	2.27684	0.0228438	4412	0.227043
f__Enterobacteriaceae	AGE	0.00839021	0.00371295	2.25971	0.0238787	5437	0.235085
s__Sneathia_amnii	MENSTRUAL_REGULAR	-0.362645	0.160632	-2.25761	0.0240141	4899	0.235085
s__Bifidobacterium_breve	EXA_VAGWAL	-0.375519	0.167217	-2.2457	0.024769	4793	0.240666
s__Fusobacterium_nucleatum	DRUG_ESTROGEN	0.553786	0.247185	2.24037	0.0251126	4825	0.242197
s__Prevotella_amnii	SEX72	0.724354	0.324635	2.23129	0.0257066	4976	0.246103
s__Atopobium_vaginae	BIRTH_CONTROL1	-0.292675	0.131275	-2.22948	0.0259607	1275	0.246722
s__Tissierellia_bacterium	EXA_CERBLE	0.35921	0.161598	2.22286	0.0262725	4782	0.247875
s__Dialister_micraerophilus	EXA_ORDOR	0.387824	0.174742	2.21942	0.0265053	4810	0.248273
s__Tissierellia_bacterium	SYM_BLEDDING	0.328106	0.148612	2.2078	0.0273009	5298	0.253898
s__Prevotella_timonensis	EXA_ORDOR	0.396479	0.179858	2.2044	0.027544	4810	0.254343
s__Lactobacillus_crispatus	ADVERSE_PREGNANCY2	0.197158	0.089914	2.19274	0.0283918	3519	0.256514
s__Gardnerella_vaginalis	EDU_CAT2	0.357045	0.162983	2.19069	0.0285672	2506	0.256514
s__Streptococcus_anginosus	ETHINIC	-0.35185	0.160478	-2.19251	0.028388	5133	0.256514
s__Atopobium_vaginae	ETHINIC	0.326399	0.14864	2.1959	0.0281442	5133	0.256514
g__Shuttleworthia	ALCOHOL_CAT	0.142179	0.0653524	2.17557	0.0296317	5279	0.260679
s__Anaerococcus_tetradius	EDU_CAT1	0.177292	0.0814286	2.17727	0.0295136	4412	0.260679
s__Ureaplasma_parvum	WAISTLINE	-0.0179882	0.00824615	-2.18141	0.0292728	1975	0.260679
s__Sneathia_sanguinegens	EXA_CERBLE	0.397935	0.183246	2.17159	0.0299361	4782	0.261589
s__Veillonella_montpellierensis	EDU_CAT2	0.403556	0.186249	2.16676	0.0303488	2506	0.263428
s__Ureaplasma_parvum	ADVERSE_PREGNANCY2	0.32031	0.14893	2.15074	0.031565	3519	0.266298
s__Prevotella_timonensis	ADVERSE_PREGNANCY2	0.362907	0.168872	2.14901	0.0317021	3519	0.266298
s__Finegoldia_magna	MENSTRUAL_PHASE_REG2	-0.337387	0.156703	-2.15304	0.0313815	3657	0.266298
s__Mageeibacillus_indolicus	SMOKING_CAT	0.479448	0.222601	2.15385	0.0312976	5246	0.266298
s__Lactobacillus_gasseri	SYM_ITCHING	-0.221796	0.102822	-2.15708	0.0310444	5347	0.266298
s__Prevotella_colorans	SYM_URIOSP	0.187118	0.087249	2.14464	0.0320271	5300	0.267303
s__Anaerococcus_tetradius	SYM_PAINBLE	0.267568	0.124963	2.14117	0.032306	5305	0.267913
s__Anaerococcus_tetradius	EXA_VAGWAL	0.382856	0.179608	2.13163	0.0330886	4793	0.272667
s__Gardnerella_vaginalis	EXA_VAGWAL	0.299342	0.14084	2.1254	0.0336046	4793	0.273931
s__Sneathia_sanguinegens	MENSTRUAL_REGULAR	-0.346701	0.163177	-2.12469	0.0336628	4899	0.273931
s__Ureaplasma_parvum	SYM_BLEDDING	0.305442	0.143945	2.12194	0.0338894	5298	0.274062
s__Prevotella_bivia	EXA_VAGWAL	0.442074	0.20935	2.11165	0.0347682	4793	0.279433
f__Enterobacteriaceae	ADVERSE_PREGNANCY1	-0.184952	0.0878573	-2.10515	0.0353464	3704	0.280616
s__Coriobacteriales_bacterium	EXA_ORDOR	0.38069	0.180674	2.10705	0.0351651	4810	0.280616
f__Enterobacteriaceae	MENSTRUAL_REGULAR	0.199628	0.0949614	2.1022	0.035587	4899	0.280814
s__Ureaplasma_parvum	BMI	0.0267789	0.0127568	2.09918	0.035847	5437	0.281161
s__Dialister_micraerophilus	EXA_VAGWAL	0.438707	0.21108	2.07839	0.0377265	4793	0.294131
s__Lactobacillus_iners	EXA_CERBLE	0.162514	0.0787524	2.0636	0.0391097	4782	0.29706
s__Lactobacillus_crispatus	MENSTRUAL_PHASE_REG3	0.112099	0.0543541	2.06238	0.039243	3657	0.29706
s__Tissierellia_bacterium	SMOKING_CAT	0.423426	0.204559	2.06994	0.0385069	5246	0.29706
s__Streptococcus_anginosus	SYM_ITCHING	0.159371	0.0770958	2.06718	0.0387655	5347	0.29706
s__Bifidobacterium_dentium	WAISTLINE	-0.0126452	0.00611926	-2.06646	0.0389179	1975	0.29706
f__Enterobacteriaceae	EXA_CERDIS	-0.212509	0.103252	-2.05815	0.0396295	4864	0.298252
s__Aerococcus_christensenii	SYM_BLEDDING	0.306908	0.14936	2.05482	0.0399452	5298	0.298901
s__Prevotella_amnii	EXA_ORDOR	0.394283	0.192142	2.05204	0.0402205	4810	0.299241
s__Prevotella_colorans	DRUG_GLULIP	0.638359	0.311507	2.04926	0.0404912	4827	0.299543
s__Bifidobacterium_breve	EDU_CAT2	0.38965	0.190805	2.04214	0.0412438	2506	0.303386
s__Dialister_micraerophilus	EXA_CERDIS	0.342159	0.168552	2.03	0.0424118	4864	0.309532
s__Lactobacillus_crispatus	EXA_CERECT	-0.154487	0.0761632	-2.02836	0.0425969	3625	0.309532
s__Bifidobacterium_dentium	INCOME1	0.18203	0.0898116	2.02679	0.0427925	2471	0.309532
s__Sneathia_amnii	SMOKING_CAT	0.459134	0.227859	2.01499	0.0439569	5246	0.316198
f__Enterobacteriaceae	EXA_VAGWAL	-0.258284	0.128765	-2.00586	0.0449282	4793	0.320102
s__Sneathia_amnii	MENSTRUAL_PHASE_REG3	-0.210721	0.105075	-2.00543	0.0449912	3657	0.320102
s__Prevotella_amnii	EDU_CAT1	0.211581	0.105666	2.00235	0.0453084	4412	0.320606
s__Prevotella_colorans	EXA_CERBLE	0.252937	0.126986	1.99186	0.0464441	4782	0.325108
s__Prevotella_colorans	MENSTRUAL_REGULAR	-0.223287	0.112097	-1.9919	0.0464382	4899	0.325108
s__Megasphaera_lornae	SEX72	0.639714	0.322547	1.98332	0.0473869	4976	0.329935
s__Ureaplasma_parvum	ALCOHOL_CAT	0.172173	0.0874117	1.96968	0.0489274	5279	0.33322
s__Lactobacillus_crispatus	ALCOHOL_CAT	0.103037	0.052537	1.96122	0.0499062	5279	0.33322
s__Tissierellia_bacterium	EDU_CAT1	0.177497	0.0904483	1.96242	0.049777	4412	0.33322
s__Prevotella_amnii	ETHINIC	0.443542	0.224569	1.97508	0.0483128	5133	0.33322
s__Atopobium_vaginae	EXA_CERBLE	0.242431	0.123441	1.96394	0.0495956	4782	0.33322
s__Megasphaera_lornae	SEX_PARTNER_CAT	0.506847	0.257851	1.96565	0.0493924	5165	0.33322
s__Tissierellia_bacterium	SYM_URIOSP	0.218253	0.110784	1.97007	0.0488826	5300	0.33322
g__Shuttleworthia	WAISTLINE	-0.0128886	0.006537	-1.97164	0.0487929	1975	0.33322
s__Sneathia_amnii	SYM_PAINBLE	0.298693	0.152878	1.9538	0.050778	5305	0.337311
s__Allisonella_histaminiformans	ADVERSE_PREGNANCY2	-0.30756	0.159057	-1.93364	0.0532382	3519	0.338395
s__Prevotella_colorans	EDU_CAT1	0.134175	0.0691281	1.94096	0.0523272	4412	0.338395
s__Lactobacillus_jensenii	EXA_CERBLE	0.279108	0.144382	1.93312	0.0532802	4782	0.338395
s__Atopobium_vaginae	EXA_ORDOR	0.24575	0.126608	1.94103	0.0523135	4810	0.338395
s__Aerococcus_christensenii	EXA_ORDOR	0.322478	0.165604	1.94728	0.0515598	4810	0.338395
s__Gardnerella_vaginalis	INCOME2	0.182128	0.0939455	1.93865	0.0526509	2656	0.338395
s__Megasphaera_lornae	MENSTRUAL_REGULAR	-0.323524	0.16661	-1.9418	0.0522187	4899	0.338395
s__Lactobacillus_gasseri	MENSTRUAL_REGULAR	0.311967	0.160436	1.94449	0.0518938	4899	0.338395
s__Tissierellia_bacterium	SYM_YYD	0.281651	0.145538	1.93523	0.0530162	5198	0.338395
s__Prevotella_timonensis	MENSTRUAL_REGULAR	-0.301888	0.156533	-1.92859	0.0538398	4899	0.340288
s__Allisonella_histaminiformans	EDU_CAT2	0.438819	0.228012	1.92454	0.0544014	2506	0.341067
s__Lactobacillus_jensenii	SYM_ABDPAIN	-0.195322	0.101552	-1.92337	0.0544869	5321	0.341067
s__Allisonella_histaminiformans	EXA_ORDOR	0.332426	0.17338	1.91732	0.0552567	4810	0.34423
s__Prevotella_bivia	SYM_ABDPAIN	-0.228111	0.119242	-1.913	0.0558019	5321	0.345972
s__Prevotella_amnii	EDU_CAT2	0.492054	0.258112	1.90636	0.0567198	2506	0.346336
g__Shuttleworthia	EDU_CAT2	0.288369	0.151329	1.90557	0.0568218	2506	0.346336
s__Lactobacillus_vaginalis	PARITY2	-0.326451	0.171395	-1.90468	0.0569247	2832	0.346336
s__Mageeibacillus_indolicus	SEX_PARTNER_CAT	0.463946	0.243134	1.90819	0.056422	5165	0.346336
s__Prevotella_bivia	SYM_PAINBLE	0.273031	0.143556	1.90191	0.0572374	5305	0.346619
s__Megasphaera_hutchinsoni	SYM_URIOSP	0.209525	0.110355	1.89864	0.0576664	5300	0.3476
s__Gardnerella_vaginalis	SYM_BLEDDING	0.196846	0.103968	1.89334	0.0583681	5298	0.350209
s__Veillonella_montpellierensis	AGE	0.00911534	0.00484676	1.88071	0.0600656	5437	0.352784
s__Lactobacillus_gasseri	EXA_CERBLE	0.334912	0.177986	1.88167	0.0599415	4782	0.352784
s__Lactobacillus_gasseri	GRAVITY2	0.307935	0.16339	1.88466	0.0595491	3991	0.352784
s__Bifidobacterium_breve	MENSTRUAL_PHASE_REG3	0.15276	0.0812438	1.88027	0.0601522	3657	0.352784
s__Prevotella_bivia	SYM_YYD	0.287937	0.152673	1.88597	0.0593546	5198	0.352784
s__Bifidobacterium_breve	BIRTH_CONTROL1	0.279241	0.14868	1.87813	0.0605978	1275	0.353804
s__Atopobium_vaginae	MENSTRUAL_PHASE_REG3	-0.137104	0.0732605	-1.87146	0.0613625	3657	0.355217
s__Lactobacillus_jensenii	PS_UTI	0.227192	0.121675	1.86719	0.061931	5217	0.355217
s__Tissierellia_bacterium	SEX72	0.523709	0.280107	1.86967	0.0615886	4976	0.355217
s__Prevotella_timonensis	WAISTLINE	-0.0179373	0.00959559	-1.86933	0.0617271	1975	0.355217
s__Anaerococcus_tetradius	SYM_ABDPAIN	-0.193313	0.103705	-1.86406	0.062369	5321	0.35616
s__Bifidobacterium_breve	PARITY1	0.211446	0.113727	1.85925	0.0630867	3122	0.358685
s__Gardnerella_vaginalis	EDU_CAT1	0.118511	0.0639632	1.8528	0.0639788	4412	0.361145
s__Prevotella_amnii	SEX_PARTNER_CAT	0.479058	0.258662	1.85206	0.0640741	5165	0.361145
f__Enterobacteriaceae	BIRTH_CONTROL3	-0.150656	0.0815774	-1.84679	0.0648584	3679	0.36399
s__Lactobacillus_vaginalis	BIRTH_CONTROL3	0.263364	0.143324	1.83754	0.0662123	3679	0.365942
s__Lactobacillus_jensenii	BMI	-0.0216719	0.0117773	-1.84014	0.0658032	5437	0.365942
s__Prevotella_timonensis	EXA_CERBLE	0.32349	0.176069	1.83729	0.0662293	4782	0.365942
s__Ureaplasma_parvum	PARITY2	-0.260865	0.142126	-1.83545	0.0665458	2832	0.365942
s__Fusobacterium_nucleatum	SYM_ABDPAIN	0.128192	0.0698722	1.83466	0.0666116	5321	0.365942
s__Megasphaera_hutchinsoni	AGE	0.0101364	0.00557165	1.81927	0.0689251	5437	0.377061
s__Sneathia_sanguinegens	SYM_PAINBLE	0.282313	0.155543	1.81501	0.0695785	5305	0.379043
s__Finegoldia_magna	INCOME1	-0.170447	0.0940014	-1.81324	0.0699187	2471	0.379309
s__Bifidobacterium_breve	PS_UTI	0.213669	0.118101	1.8092	0.0704775	5217	0.380081
s__Lactobacillus_vaginalis	SYM_BLEDDING	-0.30718	0.169889	-1.80812	0.0706448	5298	0.380081
s__Prevotella_bivia	BIRTH_CONTROL2	-0.607878	0.336363	-1.80721	0.0710827	889	0.380863
s__Prevotella_bivia	EDU_CAT1	0.173239	0.096071	1.80324	0.0714195	4412	0.381099
s__Atopobium_vaginae	WAISTLINE	-0.0115759	0.00642714	-1.8011	0.0718419	1975	0.381788
s__Ureaplasma_parvum	SYM_PAINBLE	0.236837	0.132824	1.78309	0.0746293	5305	0.394989
s__Sneathia_sanguinegens	ALCOHOL_CAT	-0.182734	0.102702	-1.77926	0.0752553	5279	0.396266
s__Lactobacillus_vaginalis	PS_HYPERTENSION	-0.52573	0.295704	-1.77789	0.0754792	5296	0.396266
s__Mageeibacillus_indolicus	BIRTH_CONTROL3	-0.240028	0.135625	-1.76979	0.076845	3679	0.400209
s__Fusobacterium_nucleatum	EXA_VAGWAL	0.214425	0.121164	1.76972	0.0768384	4793	0.400209
s__Lactobacillus_gasseri	AGE	-0.0109856	0.00623085	-1.7631	0.0779406	5437	0.403295
s__Mageeibacillus_indolicus	BMI	0.0252363	0.014349	1.75875	0.0786766	5437	0.403295
s__Finegoldia_magna	EDU_CAT1	-0.116056	0.065896	-1.7612	0.0782738	4412	0.403295
s__Allisonella_histaminiformans	SYM_YYD	0.268475	0.152501	1.76048	0.078385	5198	0.403295
s__Veillonella_montpellierensis	MENSTRUAL_PHASE_REG3	-0.14131	0.080432	-1.75689	0.0790206	3657	0.40347
s__Anaerococcus_tetradius	SYM_BLEDDING	0.237661	0.135492	1.75406	0.0794779	5298	0.404219
s__Lactobacillus_crispatus	BIRTH_CONTROL3	0.123887	0.0712619	1.73847	0.082212	3679	0.411729
s__Lactobacillus_vaginalis	BMI	-0.0259743	0.0150492	-1.72595	0.0844132	5437	0.411729
s__Tissierellia_bacterium	ETHINIC	0.334666	0.192618	1.73746	0.0823662	5133	0.411729
f__Enterobacteriaceae	ETHINIC	-0.218612	0.126032	-1.73458	0.082876	5133	0.411729
s__Megasphaera_hutchinsoni	EXA_CERDIS	0.273761	0.157888	1.73389	0.0830013	4864	0.411729
s__Allisonella_histaminiformans	EXA_CERDIS	0.290627	0.167163	1.73858	0.082172	4864	0.411729
s__Fusobacterium_nucleatum	GRAVITY2	-0.155868	0.0902059	-1.72792	0.0840813	3991	0.411729
s__Tissierellia_bacterium	INCOME1	-0.217231	0.125723	-1.72785	0.0841418	2471	0.411729
s__Lactobacillus_crispatus	MENSTRUAL_PHASE_REG1	-0.0951283	0.054692	-1.73935	0.082059	3657	0.411729
s__Atopobium_vaginae	PARITY1	0.179645	0.104183	1.72433	0.084749	3122	0.411729
s__Lactobacillus_jensenii	PARITY2	-0.226276	0.131192	-1.72477	0.0846793	2832	0.411729
s__Lactobacillus_jensenii	SMOKING_CAT	-0.315742	0.182353	-1.73149	0.0834229	5246	0.411729
s__Lactobacillus_crispatus	SYM_ITCHING	-0.0920993	0.0534869	-1.7219	0.0851451	5347	0.412115
s__Gardnerella_vaginalis	DRUG_ESTROGEN	-0.497054	0.28959	-1.7164	0.0861527	4825	0.413914
s__Fusobacterium_nucleatum	SYM_YYD	0.153673	0.0894802	1.71739	0.0859674	5198	0.413914
s__Lactobacillus_gasseri	ETHINIC	-0.366189	0.214581	-1.70653	0.0879706	5133	0.414992
s__Veillonella_montpellierensis	MENSTRUAL_PHASE_REG1	0.13831	0.0809202	1.70922	0.087496	3657	0.414992
s__Ureaplasma_parvum	MENSTRUAL_PHASE_REG3	-0.156548	0.0915299	-1.71034	0.0872879	3657	0.414992
s__Lactobacillus_vaginalis	SEX_PARTNER_CAT	-0.43651	0.255606	-1.70774	0.0877445	5165	0.414992
s__Prevotella_amnii	SYM_PAINBLE	0.271257	0.158545	1.71091	0.0871565	5305	0.414992
s__Anaerococcus_tetradius	SYM_YYD	0.225934	0.132612	1.70372	0.088493	5198	0.415949
s__Aerococcus_christensenii	SYM_ITCHING	0.157705	0.0927217	1.70084	0.0890317	5347	0.416976
s__Lactobacillus_iners	INCOME2	0.112446	0.0661854	1.69896	0.0894464	2656	0.417416
s__Gardnerella_vaginalis	PARITY2	0.179429	0.105969	1.69323	0.0905234	2832	0.417948
s__Fusobacterium_nucleatum	PARITY2	-0.155483	0.0917962	-1.69379	0.0904171	2832	0.417948
f__Enterobacteriaceae	SEX_PARTNER_CAT	-0.248197	0.146457	-1.69467	0.0901985	5165	0.417948
s__Sneathia_sanguinegens	INCOME1	-0.244215	0.144529	-1.68973	0.0912069	2471	0.41926
s__Bifidobacterium_breve	MENSTRUAL_PHASE_REG2	-0.323061	0.19136	-1.68824	0.0914515	3657	0.41926
s__Lactobacillus_crispatus	EDU_CAT1	-0.0893194	0.0531722	-1.67982	0.0930647	4412	0.423585
s__Prevotella_timonensis	INCOME2	-0.244454	0.145639	-1.67849	0.0933709	2656	0.423585
s__Finegoldia_magna	MENSTRUAL_PHASE_REG1	0.112378	0.0669553	1.67841	0.0933537	3657	0.423585
s__Sneathia_amnii	MENSTRUAL_PHASE_REG1	0.177243	0.105728	1.6764	0.093746	3657	0.42381
s__Prevotella_colorans	AGE	0.00732491	0.00438458	1.67061	0.0948571	5437	0.424412
s__Prevotella_colorans	EXA_ORDOR	0.216249	0.129341	1.67193	0.0946038	4810	0.424412
s__Megasphaera_lornae	MENSTRUAL_PHASE_REG3	-0.182145	0.108891	-1.67273	0.0944678	3657	0.424412
f__Enterobacteriaceae	ADVERSE_PREGNANCY2	-0.175582	0.105215	-1.6688	0.0952467	3519	0.424696
s__Tissierellia_bacterium	EDU_CAT2	0.366789	0.22018	1.66586	0.0958681	2506	0.426008
g__Shuttleworthia	PARITY2	0.178802	0.107674	1.66059	0.0969082	2832	0.429165
s__Prevotella_bivia	EXA_CERBLE	0.279127	0.169651	1.6453	0.0999742	4782	0.439751
s__Lactobacillus_jensenii	PS_DIABETES	0.432222	0.262463	1.64679	0.0996611	5297	0.439751
s__Ureaplasma_parvum	SEX72	0.444427	0.271879	1.63465	0.102186	4976	0.447966
s__Atopobium_vaginae	GRAVITY2	0.183224	0.112257	1.63218	0.102722	3991	0.448805
s__Megasphaera_lornae	AGE	0.0104776	0.00645278	1.62374	0.104489	5437	0.453483
s__Lactobacillus_vaginalis	SYM_PAINBLE	-0.254252	0.156565	-1.62394	0.104449	5305	0.453483
s__Finegoldia_magna	EDU_CAT2	-0.270445	0.167366	-1.61589	0.106245	2506	0.458051
s__Fusobacterium_nucleatum	EXA_ORDOR	0.162545	0.100583	1.61603	0.106155	4810	0.458051
s__Ureaplasma_parvum	AGE	0.00874134	0.00542254	1.61204	0.107012	5437	0.459836
s__Megasphaera_lornae	BIRTH_CONTROL1	-0.3578	0.222285	-1.60965	0.107729	1275	0.461393
f__Enterobacteriaceae	BIRTH_CONTROL2	-0.358592	0.223344	-1.60556	0.108741	889	0.462681
s__Atopobium_vaginae	SYM_ITCHING	0.11278	0.0702788	1.60476	0.108607	5347	0.462681
s__Fusobacterium_nucleatum	EXA_CERBLE	0.156685	0.0979391	1.59982	0.109705	4782	0.463754
s__Ureaplasma_parvum	MENSTRUAL_PHASE_REG2	-0.345245	0.215578	-1.60149	0.109356	3657	0.463754
s__Tissierellia_bacterium	PS_DIABETES	0.468687	0.293459	1.59711	0.110301	5297	0.464761
s__Mageeibacillus_indolicus	SYM_PAINBLE	0.238359	0.149417	1.59526	0.110713	5305	0.464996
s__Lactobacillus_crispatus	BMI	-0.0120683	0.00763343	-1.58098	0.11394	5437	0.475482
s__Gardnerella_vaginalis	MENSTRUAL_PHASE_REG3	-0.107759	0.0681084	-1.58217	0.113699	3657	0.475482
s__Ureaplasma_parvum	PARITY1	-0.207562	0.131913	-1.57347	0.115713	3122	0.479802
s__Allisonella_histaminiformans	SMOKING_CAT	0.338214	0.214918	1.57369	0.11562	5246	0.479802
s__Allisonella_histaminiformans	PARITY2	-0.247681	0.157571	-1.57187	0.116094	2832	0.479855
s__Prevotella_timonensis	AGE	0.00955784	0.00609826	1.56731	0.117102	5437	0.480436
s__Atopobium_vaginae	EDU_CAT2	0.274161	0.17472	1.56915	0.116741	2506	0.480436
s__Finegoldia_magna	PS_HYPERTENSION	0.291596	0.18617	1.56629	0.117342	5296	0.480436
s__Lactobacillus_gasseri	ADVERSE_PREGNANCY2	-0.268241	0.172147	-1.55821	0.119275	3519	0.481085
s__Lactobacillus_vaginalis	EDU_CAT2	-0.397784	0.255446	-1.55721	0.119548	2506	0.481085
s__Prevotella_amnii	EXA_CERECT	0.234621	0.150201	1.56205	0.118365	3625	0.481085
s__Allisonella_histaminiformans	EXA_VAGWAL	0.326305	0.209176	1.55995	0.118838	4793	0.481085
s__Bifidobacterium_breve	INCOME2	0.179071	0.11505	1.55647	0.119717	2656	0.481085
s__Bifidobacterium_breve	SYM_BLEDDING	0.199808	0.128346	1.55679	0.119581	5298	0.481085
s__Prevotella_timonensis	BMI	0.0221184	0.0143465	1.54173	0.123198	5437	0.489036
s__Lactobacillus_vaginalis	DRUG_GLULIP	-0.713781	0.462405	-1.54363	0.122745	4827	0.489036
s__Prevotella_colorans	INCOME2	-0.168598	0.109254	-1.54318	0.122909	2656	0.489036
s__Prevotella_colorans	SEX_PARTNER_CAT	0.268201	0.173498	1.54585	0.122203	5165	0.489036
s__Mageeibacillus_indolicus	EXA_CERBLE	0.272228	0.176879	1.53907	0.123854	4782	0.490145
s__Bifidobacterium_dentium	BIRTH_CONTROL1	-0.201483	0.131258	-1.53502	0.125035	1275	0.49178
s__Megasphaera_lornae	PS_DIABETES	0.519666	0.338529	1.53507	0.124827	5297	0.49178
s__Ureaplasma_parvum	SMOKING_CAT	0.303278	0.197867	1.53274	0.1254	5246	0.49178
s__Tissierellia_bacterium	BMI	0.0200352	0.0131672	1.52159	0.12817	5437	0.496266
s__Anaerococcus_tetradius	GRAVITY2	-0.205145	0.134858	-1.52119	0.128292	3991	0.496266
s__Prevotella_colorans	PARITY1	0.160717	0.105703	1.52046	0.128497	3122	0.496266
g__Shuttleworthia	PS_HYPERTENSION	-0.280618	0.184811	-1.51841	0.128971	5296	0.496266
s__Sneathia_sanguinegens	SEX_PARTNER_CAT	0.386555	0.253872	1.52263	0.127912	5165	0.496266
s__Atopobium_vaginae	SEX72	0.325682	0.213913	1.5225	0.127949	4976	0.496266
s__Fusobacterium_nucleatum	SYM_BLEDDING	0.138679	0.0914678	1.51615	0.129543	5298	0.496266
s__Anaerococcus_tetradius	WAISTLINE	-0.0123866	0.00816866	-1.51635	0.129593	1975	0.496266
s__Sneathia_sanguinegens	SMOKING_CAT	0.35128	0.232105	1.51346	0.130225	5246	0.497222
s__Streptococcus_anginosus	BIRTH_CONTROL1	-0.220442	0.146155	-1.50827	0.131739	1275	0.498624
s__Lactobacillus_gasseri	DRUG_ESTROGEN	-0.683279	0.453329	-1.50725	0.131814	4825	0.498624
s__Lactobacillus_jensenii	ETHINIC	-0.261024	0.173494	-1.50451	0.132511	5133	0.498624
s__Mageeibacillus_indolicus	EXA_CERECT	0.207459	0.138105	1.50218	0.133138	3625	0.498624
s__Aerococcus_christensenii	EXA_CERECT	0.19293	0.128478	1.50166	0.133273	3625	0.498624
s__Dialister_micraerophilus	PS_UTI	0.217805	0.144261	1.50979	0.131157	5217	0.498624
s__Gardnerella_vaginalis	SMOKING_CAT	0.217108	0.144319	1.50436	0.13255	5246	0.498624
s__Atopobium_vaginae	SYM_BLEDDING	0.169239	0.112954	1.4983	0.134114	5298	0.500335
s__Dialister_micraerophilus	SMOKING_CAT	0.32265	0.216175	1.49254	0.135617	5246	0.504496
s__Prevotella_colorans	GRAVITY1	0.169979	0.114025	1.49071	0.136211	1854	0.505262
s__Ureaplasma_parvum	ETHINIC	-0.278928	0.187582	-1.48697	0.137085	5133	0.507058
s__Bifidobacterium_dentium	PARITY2	-0.154917	0.10456	-1.48161	0.138557	2832	0.509607
s__Anaerococcus_tetradius	PS_HYPERTENSION	0.349304	0.23579	1.48142	0.138554	5296	0.509607
s__Megasphaera_hutchinsoni	DRUG_ANTIBIOTICS	-0.436395	0.297263	-1.46804	0.142158	4828	0.520749
s__Coriobacteriales_bacterium	SMOKING_CAT	0.327566	0.223262	1.46718	0.142386	5246	0.520749
s__Streptococcus_anginosus	SEX72	0.34445	0.235277	1.46402	0.143252	4976	0.522449
g__Shuttleworthia	EXA_VAGWAL	0.211259	0.144658	1.4604	0.144248	4793	0.5244
f__Enterobacteriaceae	PARITY2	-0.143293	0.0982907	-1.45785	0.144996	2832	0.5244
s__Streptococcus_anginosus	SYM_ABDPAIN	0.138496	0.0949267	1.45898	0.144631	5321	0.5244
s__Prevotella_timonensis	SYM_ABDPAIN	-0.18054	0.124007	-1.45589	0.145483	5321	0.524706
s__Sneathia_amnii	AGE	0.00907572	0.0062462	1.453	0.146282	5437	0.525756
s__Lactobacillus_jensenii	EXA_VAGWAL	0.258265	0.177875	1.45195	0.146582	4793	0.525756
s__Allisonella_histaminiformans	BIRTH_CONTROL2	-0.514226	0.35459	-1.4502	0.147372	889	0.527137
s__Sneathia_amnii	DRUG_ANTIBIOTICS	0.481828	0.33325	1.44585	0.148286	4828	0.528953
s__Bifidobacterium_breve	DRUG_ESTROGEN	-0.524858	0.363707	-1.44308	0.149064	4825	0.529635
s__Megasphaera_hutchinsoni	SYM_PAINBLE	0.19684	0.136481	1.44225	0.14929	5305	0.529635
s__Prevotella_bivia	PS_DIABETES	-0.443434	0.307919	-1.4401	0.149899	5297	0.530349
s__Lactobacillus_jensenii	MENSTRUAL_PHASE_REG1	-0.12133	0.0844868	-1.43608	0.151066	3657	0.53303
s__Coriobacteriales_bacterium	SYM_YYD	0.227579	0.159036	1.43099	0.152495	5198	0.536616
s__Aerococcus_christensenii	GRAVITY1	-0.230383	0.161395	-1.42745	0.153623	1854	0.539131
s__Lactobacillus_vaginalis	PARITY1	-0.22171	0.155774	-1.42328	0.154756	3122	0.541647
s__Lactobacillus_jensenii	SEX_PARTNER_CAT	-0.283465	0.199491	-1.42094	0.155395	5165	0.542423
s__Prevotella_colorans	BIRTH_CONTROL1	-0.216072	0.15252	-1.41668	0.156829	1275	0.54345
s__Coriobacteriales_bacterium	ETHINIC	0.299402	0.211203	1.41761	0.156367	5133	0.54345
s__Atopobium_vaginae	MENSTRUAL_PHASE_REG2	0.244076	0.172575	1.41432	0.157355	3657	0.54345
s__Coriobacteriales_bacterium	SYM_ITCHING	0.142557	0.100803	1.41421	0.157358	5347	0.54345
s__Tissierellia_bacterium	EXA_VAGWAL	0.281655	0.19959	1.41117	0.15826	4793	0.545118
s__Prevotella_amnii	MENSTRUAL_REGULAR	-0.235297	0.166938	-1.40949	0.158756	4899	0.545382
s__Sneathia_amnii	ETHINIC	0.30642	0.218274	1.40383	0.160429	5133	0.549681
s__Prevotella_bivia	INCOME2	0.194947	0.139126	1.40123	0.161265	2656	0.551096
s__Prevotella_amnii	INCOME1	-0.208121	0.148721	-1.39941	0.161817	2471	0.551534
s__Fusobacterium_nucleatum	BIRTH_CONTROL1	0.165008	0.118111	1.39706	0.162644	1275	0.551566
s__Allisonella_histaminiformans	SYM_URIOSP	-0.162284	0.116222	-1.39633	0.162674	5300	0.551566
s__Coriobacteriales_bacterium	SEX72	0.426343	0.306942	1.389	0.164895	4976	0.557644
s__Dialister_micraerophilus	AGE	0.00816651	0.0059145	1.38076	0.16741	5437	0.559173
s__Sneathia_sanguinegens	EXA_ORDOR	0.258532	0.187118	1.38165	0.167144	4810	0.559173
s__Finegoldia_magna	INCOME2	-0.137755	0.099773	-1.38068	0.167494	2656	0.559173
s__Megasphaera_hutchinsoni	PS_DIABETES	0.404655	0.29272	1.3824	0.166909	5297	0.559173
s__Dialister_micraerophilus	SYM_ABDPAIN	-0.16621	0.120313	-1.38148	0.16719	5321	0.559173
s__Streptococcus_anginosus	ADVERSE_PREGNANCY2	-0.17316	0.126277	-1.37127	0.170379	3519	0.561602
g__Shuttleworthia	DRUG_GLULIP	0.392546	0.285712	1.37393	0.169529	4827	0.561602
s__Sneathia_amnii	PS_UTI	-0.208711	0.152191	-1.37138	0.170317	5217	0.561602
s__Lactobacillus_gasseri	SYM_ABDPAIN	-0.174377	0.126818	-1.37501	0.169186	5321	0.561602
s__Allisonella_histaminiformans	SYM_ABDPAIN	-0.164335	0.119404	-1.37629	0.16879	5321	0.561602
s__Megasphaera_lornae	PS_UTI	-0.215291	0.157232	-1.36925	0.170979	5217	0.562159
s__Lactobacillus_vaginalis	ETHINIC	-0.301554	0.22206	-1.35798	0.174529	5133	0.568093
s__Lactobacillus_crispatus	EXA_VAGWAL	-0.159018	0.117022	-1.35887	0.174253	4793	0.568093
s__Prevotella_bivia	PARITY2	-0.211391	0.155541	-1.35907	0.174234	2832	0.568093
s__Tissierellia_bacterium	SYM_PAINBLE	0.186459	0.137181	1.35921	0.174137	5305	0.568093
s__Mageeibacillus_indolicus	EDU_CAT2	0.326109	0.241368	1.35108	0.176793	2506	0.573526
s__Dialister_micraerophilus	EXA_CERBLE	0.230924	0.171055	1.35	0.177079	4782	0.573526
s__Prevotella_colorans	DRUG_ESTROGEN	0.425403	0.316324	1.34483	0.178743	4825	0.577476
s__Bifidobacterium_breve	SMOKING_CAT	-0.236802	0.176437	-1.34214	0.17961	5246	0.578843
s__Finegoldia_magna	EXA_CERBLE	-0.153035	0.114871	-1.33223	0.182848	4782	0.586926
s__Prevotella_timonensis	EXA_VAGWAL	0.289185	0.217154	1.33171	0.18302	4793	0.586926
s__Lactobacillus_crispatus	DRUG_ESTROGEN	0.314558	0.237018	1.32715	0.184523	4825	0.590293
s__Atopobium_vaginae	EDU_CAT1	0.0926878	0.0699211	1.32561	0.18504	4412	0.590495
s__Lactobacillus_gasseri	INCOME1	-0.182692	0.138007	-1.32379	0.185698	2471	0.591146
s__Anaerococcus_tetradius	ETHINIC	0.232739	0.176369	1.31961	0.187024	5133	0.592471
s__Sneathia_sanguinegens	PS_HYPERTENSION	0.387793	0.293825	1.31981	0.186956	5296	0.592471
s__Bifidobacterium_dentium	AGE	-0.00523304	0.00397339	-1.31702	0.187887	5437	0.59376
s__Veillonella_montpellierensis	DRUG_ANTIBIOTICS	-0.336082	0.255454	-1.31563	0.188362	4828	0.593821
s__Allisonella_histaminiformans	EXA_CERBLE	0.221538	0.169365	1.30805	0.190918	4782	0.597537
s__Prevotella_bivia	PS_UTI	0.187389	0.14314	1.30913	0.190548	5217	0.597537
s__Bifidobacterium_breve	SYM_YYD	0.164211	0.125381	1.30969	0.190358	5198	0.597537
s__Gardnerella_vaginalis	PS_HYPERTENSION	-0.237787	0.182546	-1.30261	0.192764	5296	0.601868
s__Bifidobacterium_breve	INCOME1	-0.143007	0.110129	-1.29854	0.194226	2471	0.60498
s__Dialister_micraerophilus	ALCOHOL_CAT	-0.123845	0.0956658	-1.29456	0.19553	5279	0.606144
s__Coriobacteriales_bacterium	EXA_CERECT	0.181646	0.140248	1.29517	0.195344	3625	0.606144
s__Prevotella_bivia	EDU_CAT2	0.310308	0.2406	1.28973	0.197266	2506	0.608628
s__Coriobacteriales_bacterium	SYM_PAINBLE	0.193194	0.149759	1.29003	0.197096	5305	0.608628
s__Gardnerella_vaginalis	AGE	0.00504784	0.00392678	1.28549	0.198676	5437	0.610085
g__Shuttleworthia	EXA_CERDIS	0.148589	0.115483	1.28668	0.198268	4864	0.610085
s__Atopobium_vaginae	BMI	0.0128096	0.0100055	1.28026	0.20051	5437	0.610856
s__Prevotella_amnii	DRUG_GLULIP	0.600973	0.469205	1.28083	0.200314	4827	0.610856
s__Lactobacillus_gasseri	EXA_CERECT	0.179331	0.14003	1.28066	0.200395	3625	0.610856
s__Atopobium_vaginae	MENSTRUAL_PHASE_REG1	0.0942297	0.0737225	1.27817	0.201273	3657	0.610856
s__Lactobacillus_jensenii	SYM_ITCHING	-0.105332	0.0823642	-1.27886	0.201004	5347	0.610856
s__Streptococcus_anginosus	ALCOHOL_CAT	0.0958189	0.0754046	1.27073	0.203881	5279	0.613224
s__Lactobacillus_crispatus	BIRTH_CONTROL1	-0.136082	0.107283	-1.26844	0.204879	1275	0.613224
s__Megasphaera_lornae	EXA_CERBLE	0.235049	0.185279	1.26862	0.20464	4782	0.613224
s__Ureaplasma_parvum	EXA_VAGWAL	0.245928	0.192991	1.2743	0.20262	4793	0.613224
s__Gardnerella_vaginalis	MENSTRUAL_PHASE_REG1	0.0872393	0.0685286	1.27303	0.203087	3657	0.613224
s__Lactobacillus_iners	SYM_PAINBLE	0.0847601	0.0668262	1.26837	0.204723	5305	0.613224
s__Megasphaera_lornae	DRUG_GLULIP	-0.591438	0.467262	-1.26575	0.205663	4827	0.61416
s__Prevotella_colorans	GRAVITY2	0.14702	0.116366	1.26342	0.206513	3991	0.615285
s__Prevotella_timonensis	PS_UTI	0.187286	0.148509	1.26111	0.207325	5217	0.615333
s__Sneathia_amnii	SYM_ITCHING	0.129917	0.103052	1.2607	0.207474	5347	0.615333
s__Tissierellia_bacterium	ADVERSE_PREGNANCY1	-0.160906	0.127845	-1.2586	0.208256	3704	0.61599
s__Prevotella_colorans	EXA_CERECT	0.127144	0.101263	1.25558	0.20935	3625	0.61599
s__Megasphaera_hutchinsoni	MENSTRUAL_REGULAR	-0.178028	0.14187	-1.25487	0.209588	4899	0.61599
s__Lactobacillus_gasseri	PS_HYPERTENSION	0.362057	0.288207	1.25624	0.209085	5296	0.61599
s__Lactobacillus_iners	PARITY1	0.08449	0.0674116	1.25335	0.210175	3122	0.616324
s__Atopobium_vaginae	BIRTH_CONTROL2	-0.279576	0.224524	-1.24519	0.213404	889	0.624385
s__Aerococcus_christensenii	SYM_ABDPAIN	-0.142014	0.114252	-1.24299	0.213928	5321	0.624517
s__Aerococcus_christensenii	ADVERSE_PREGNANCY2	0.190773	0.15578	1.22463	0.220796	3519	0.626967
s__Lactobacillus_iners	AGE	-0.0033446	0.0027355	-1.22267	0.221509	5437	0.626967
s__Aerococcus_christensenii	BIRTH_CONTROL1	-0.228251	0.185596	-1.22983	0.218995	1275	0.626967
s__Lactobacillus_jensenii	BIRTH_CONTROL3	-0.136768	0.110549	-1.23717	0.216104	3679	0.626967
s__Aerococcus_christensenii	BIRTH_CONTROL3	-0.153423	0.124387	-1.23343	0.217496	3679	0.626967
s__Bifidobacterium_breve	EXA_CERBLE	-0.16648	0.136101	-1.22321	0.221312	4782	0.626967
s__Gardnerella_vaginalis	EXA_CERECT	0.112309	0.0909238	1.2352	0.216836	3625	0.626967
s__Tissierellia_bacterium	EXA_ORDOR	0.203558	0.165478	1.23012	0.218713	4810	0.626967
s__Streptococcus_anginosus	EXA_ORDOR	0.169291	0.13749	1.2313	0.218273	4810	0.626967
s__Dialister_micraerophilus	GRAVITY2	-0.191663	0.15582	-1.23003	0.21876	3991	0.626967
s__Fusobacterium_nucleatum	INCOME1	-0.102464	0.0826917	-1.23911	0.215424	2471	0.626967
s__Lactobacillus_jensenii	MENSTRUAL_PHASE_REG2	0.242007	0.197799	1.2235	0.22122	3657	0.626967
s__Finegoldia_magna	SYM_BLEDDING	-0.13161	0.107366	-1.22581	0.220325	5298	0.626967
s__Finegoldia_magna	SYM_URIOSP	0.0983384	0.0801933	1.22627	0.220153	5300	0.626967
s__Lactobacillus_gasseri	WAISTLINE	0.0117667	0.00963223	1.22159	0.22201	1975	0.627022
s__Allisonella_histaminiformans	GRAVITY2	-0.18913	0.155665	-1.21498	0.224445	3991	0.63009
f__Enterobacteriaceae	INCOME2	-0.110601	0.0910435	-1.21481	0.224548	2656	0.63009
s__Sneathia_sanguinegens	WAISTLINE	0.0123538	0.0101602	1.2159	0.224171	1975	0.63009
s__Mageeibacillus_indolicus	PS_HYPERTENSION	0.340527	0.281402	1.21011	0.226291	5296	0.630902
s__Atopobium_vaginae	SMOKING_CAT	0.188568	0.155697	1.21113	0.225902	5246	0.630902
s__Coriobacteriales_bacterium	SYM_ABDPAIN	-0.150744	0.124356	-1.2122	0.225489	5321	0.630902
s__Prevotella_amnii	EXA_CERDIS	-0.222799	0.184813	-1.20553	0.228057	4864	0.633112
s__Lactobacillus_vaginalis	SMOKING_CAT	-0.281549	0.233465	-1.20596	0.227888	5246	0.633112
s__Finegoldia_magna	ADVERSE_PREGNANCY2	-0.130486	0.109512	-1.19153	0.233528	3519	0.636014
s__Ureaplasma_parvum	BIRTH_CONTROL1	0.217947	0.183036	1.19073	0.233987	1275	0.636014
g__Shuttleworthia	DRUG_ESTROGEN	-0.346256	0.290255	-1.19294	0.232953	4825	0.636014
s__Megasphaera_lornae	EDU_CAT1	0.126391	0.105752	1.19516	0.232088	4412	0.636014
s__Lactobacillus_crispatus	EXA_CERDIS	-0.111133	0.0932458	-1.19183	0.233386	4864	0.636014
s__Gardnerella_vaginalis	EXA_CERDIS	0.134262	0.112729	1.19101	0.233708	4864	0.636014
s__Lactobacillus_gasseri	EXA_ORDOR	-0.217375	0.182015	-1.19427	0.232431	4810	0.636014
s__Megasphaera_lornae	MENSTRUAL_PHASE_REG2	0.306052	0.256504	1.19316	0.232883	3657	0.636014
s__Veillonella_montpellierensis	SYM_BLEDDING	0.153578	0.128627	1.19398	0.232539	5298	0.636014
f__Enterobacteriaceae	WAISTLINE	0.00626675	0.005225	1.19938	0.230528	1975	0.636014
s__Lactobacillus_jensenii	EDU_CAT1	-0.0971693	0.0820803	-1.18383	0.236544	4412	0.641625
s__Bifidobacterium_breve	MENSTRUAL_REGULAR	0.146239	0.123892	1.18037	0.237909	4899	0.643987
s__Lactobacillus_iners	SEX72	0.161463	0.136971	1.17881	0.238531	4976	0.64433
s__Dialister_micraerophilus	EDU_CAT1	0.112955	0.0959283	1.17749	0.239062	4412	0.644429
s__Bifidobacterium_dentium	EXA_CERBLE	-0.125517	0.106741	-1.1759	0.239693	4782	0.644795
s__Gardnerella_vaginalis	EXA_CERBLE	0.134069	0.114403	1.1719	0.241295	4782	0.645105
s__Megasphaera_lornae	MENSTRUAL_PHASE_REG1	0.128509	0.109571	1.17283	0.240941	3657	0.645105
s__Lactobacillus_vaginalis	WAISTLINE	-0.0120068	0.0102387	-1.17269	0.241065	1975	0.645105
s__Bifidobacterium_breve	MENSTRUAL_PHASE_REG1	-0.0956631	0.0817595	-1.17005	0.242056	3657	0.645813
s__Finegoldia_magna	ADVERSE_PREGNANCY1	-0.105474	0.091419	-1.15374	0.24868	3704	0.647364
s__Prevotella_timonensis	BIRTH_CONTROL1	-0.238544	0.205802	-1.15909	0.246642	1275	0.647364
s__Lactobacillus_iners	BIRTH_CONTROL3	0.0695498	0.0610049	1.14007	0.254332	3679	0.647364
s__Bifidobacterium_dentium	DRUG_ANTIBIOTICS	0.243904	0.212369	1.14849	0.250824	4828	0.647364
s__Lactobacillus_iners	DRUG_ESTROGEN	-0.225977	0.199415	-1.1332	0.257187	4825	0.647364
s__Lactobacillus_crispatus	DRUG_GLULIP	0.266237	0.233853	1.13848	0.254978	4827	0.647364
s__Fusobacterium_nucleatum	DRUG_GLULIP	0.280329	0.243309	1.15215	0.249317	4827	0.647364
s__Mageeibacillus_indolicus	EDU_CAT1	0.112659	0.0992272	1.13536	0.256286	4412	0.647364
f__Enterobacteriaceae	EDU_CAT2	0.175055	0.151469	1.15571	0.247912	2506	0.647364
s__Lactobacillus_vaginalis	EXA_CERBLE	-0.209805	0.184502	-1.13714	0.255536	4782	0.647364
s__Sneathia_sanguinegens	EXA_CERECT	0.165118	0.144495	1.14273	0.253229	3625	0.647364
s__Atopobium_vaginae	EXA_CERECT	0.114576	0.0990316	1.15696	0.247365	3625	0.647364
f__Enterobacteriaceae	EXA_ORDOR	-0.122373	0.106647	-1.14745	0.251252	4810	0.647364
s__Gardnerella_vaginalis	INCOME1	0.100449	0.0887002	1.13246	0.257553	2471	0.647364
s__Dialister_micraerophilus	INCOME1	-0.157017	0.135176	-1.16158	0.245521	2471	0.647364
s__Anaerococcus_tetradius	INCOME1	-0.13198	0.113717	-1.16059	0.245921	2471	0.647364
s__Bifidobacterium_dentium	PARITY1	-0.113447	0.0999699	-1.13482	0.256541	3122	0.647364
s__Anaerococcus_tetradius	PARITY1	-0.14292	0.123602	-1.15629	0.247651	3122	0.647364
s__Lactobacillus_gasseri	PS_DIABETES	0.370584	0.327214	1.13254	0.257458	5297	0.647364
s__Aerococcus_christensenii	PS_HYPERTENSION	0.302168	0.26026	1.16102	0.245685	5296	0.647364
s__Veillonella_montpellierensis	PS_UTI	0.134214	0.117911	1.13826	0.255063	5217	0.647364
s__Finegoldia_magna	SEX72	0.231276	0.200856	1.15145	0.249603	4976	0.647364
f__Enterobacteriaceae	SEX72	0.208235	0.183341	1.13578	0.256103	4976	0.647364
s__Lactobacillus_iners	SMOKING_CAT	0.115025	0.100017	1.15006	0.250172	5246	0.647364
s__Finegoldia_magna	SMOKING_CAT	-0.169321	0.147278	-1.14966	0.250335	5246	0.647364
s__Lactobacillus_iners	SYM_ABDPAIN	0.0629825	0.0555462	1.13388	0.256898	5321	0.647364
s__Prevotella_colorans	SYM_BLEDDING	0.132994	0.11694	1.13729	0.25547	5298	0.647364
f__Enterobacteriaceae	SYM_BLEDDING	0.11374	0.0988073	1.15113	0.249729	5298	0.647364
s__Lactobacillus_jensenii	SYM_PAINBLE	0.140952	0.122366	1.15189	0.249417	5305	0.647364
s__Streptococcus_anginosus	SYM_YYD	0.138394	0.121895	1.13535	0.25628	5198	0.647364
s__Tissierellia_bacterium	ADVERSE_PREGNANCY2	-0.17353	0.153921	-1.1274	0.259652	3519	0.651381
s__Lactobacillus_iners	INCOME1	0.0709136	0.0629703	1.12614	0.260216	2471	0.65154
f__Enterobacteriaceae	DRUG_ESTROGEN	0.296467	0.263772	1.12395	0.261089	4825	0.651798
g__Shuttleworthia	INCOME1	-0.0964924	0.0858826	-1.12354	0.26132	2471	0.651798
s__Tissierellia_bacterium	BIRTH_CONTROL2	-0.375447	0.334969	-1.12084	0.262671	889	0.653916
s__Prevotella_colorans	SYM_PAINBLE	0.120487	0.107671	1.11902	0.263181	5305	0.653936
s__Lactobacillus_iners	ADVERSE_PREGNANCY2	0.0845777	0.0757259	1.11689	0.264118	3519	0.655012
s__Sneathia_sanguinegens	AGE	0.0070638	0.00635261	1.11195	0.266209	5437	0.655663
s__Anaerococcus_tetradius	AGE	0.00565579	0.00510706	1.10744	0.268151	5437	0.655663
s__Ureaplasma_parvum	BIRTH_CONTROL2	0.352127	0.31796	1.10746	0.268409	889	0.655663
s__Gardnerella_vaginalis	BMI	0.0102361	0.00923797	1.10804	0.267892	5437	0.655663
s__Megasphaera_lornae	DRUG_ANTIBIOTICS	0.381491	0.342733	1.11309	0.265728	4828	0.655663
s__Finegoldia_magna	EXA_ORDOR	0.131313	0.118615	1.10705	0.26833	4810	0.655663
s__Prevotella_timonensis	GRAVITY1	-0.192126	0.172746	-1.11219	0.266203	1854	0.655663
s__Megasphaera_hutchinsoni	INCOME2	0.152543	0.137621	1.10843	0.267779	2656	0.655663
s__Atopobium_vaginae	DRUG_ANTIBIOTICS	-0.247922	0.224464	-1.10451	0.269428	4828	0.655692
s__Atopobium_vaginae	EXA_VAGWAL	0.168089	0.152036	1.10558	0.268963	4793	0.655692
s__Prevotella_amnii	BIRTH_CONTROL2	0.429269	0.388985	1.10356	0.270095	889	0.656088
s__Sneathia_sanguinegens	SEX72	0.347844	0.318307	1.09279	0.274538	4976	0.664401
g__Shuttleworthia	SEX72	0.222193	0.203287	1.093	0.274446	4976	0.664401
s__Lactobacillus_gasseri	EDU_CAT2	-0.27435	0.251959	-1.08887	0.276318	2506	0.66747
s__Anaerococcus_tetradius	EDU_CAT2	0.213541	0.196786	1.08514	0.277964	2506	0.668964
s__Tissierellia_bacterium	WAISTLINE	0.0100559	0.00926361	1.08553	0.277823	1975	0.668964
s__Megasphaera_hutchinsoni	EXA_ORDOR	0.17733	0.163732	1.08305	0.278841	4810	0.669835
s__Lactobacillus_iners	DRUG_GLULIP	-0.211999	0.196636	-1.07813	0.28103	4827	0.67349
s__Sneathia_amnii	PS_HYPERTENSION	0.310532	0.288251	1.0773	0.281397	5296	0.67349
s__Megasphaera_hutchinsoni	SYM_ITCHING	0.098825	0.0919157	1.07517	0.282348	5347	0.67366
s__Gardnerella_vaginalis	WAISTLINE	0.00653179	0.00607601	1.07501	0.282503	1975	0.67366
s__Veillonella_montpellierensis	BIRTH_CONTROL3	-0.112286	0.104588	-1.0736	0.283074	3679	0.673787
s__Streptococcus_anginosus	GRAVITY1	0.139752	0.130423	1.07153	0.284074	1854	0.67444
s__Anaerococcus_tetradius	PARITY2	-0.147588	0.137839	-1.07073	0.284384	2832	0.67444
s__Streptococcus_anginosus	DRUG_ESTROGEN	0.367392	0.34354	1.06943	0.284929	4825	0.674505
s__Lactobacillus_jensenii	SYM_BLEDDING	-0.140881	0.132601	-1.06244	0.288084	5298	0.680736
s__Bifidobacterium_breve	BMI	0.0120968	0.0114045	1.0607	0.288872	5437	0.68136
s__Ureaplasma_parvum	ADVERSE_PREGNANCY1	0.132241	0.124956	1.0583	0.28999	3704	0.681528
s__Fusobacterium_nucleatum	SYM_URIOSP	0.0722798	0.0682405	1.05919	0.289561	5300	0.681528
s__Mageeibacillus_indolicus	SYM_YYD	0.167834	0.158892	1.05627	0.290893	5198	0.682418
s__Prevotella_amnii	PS_UTI	-0.166348	0.157755	-1.05447	0.291716	5217	0.683118
s__Prevotella_amnii	SYM_YYD	0.177321	0.168485	1.05245	0.292643	5198	0.68406
f__Enterobacteriaceae	PS_DIABETES	0.205211	0.195483	1.04977	0.293874	5297	0.685705
f__Enterobacteriaceae	DRUG_GLULIP	0.273189	0.261213	1.04585	0.295684	4827	0.68603
s__Veillonella_montpellierensis	ETHINIC	-0.174396	0.166958	-1.04455	0.296279	5133	0.68603
s__Lactobacillus_vaginalis	GRAVITY2	-0.175644	0.167855	-1.0464	0.295439	3991	0.68603
f__Enterobacteriaceae	GRAVITY2	-0.102637	0.0983315	-1.04379	0.296647	3991	0.68603
s__Prevotella_amnii	MENSTRUAL_PHASE_REG3	-0.114691	0.109623	-1.04623	0.295527	3657	0.68603
s__Mageeibacillus_indolicus	BIRTH_CONTROL1	-0.21489	0.20637	-1.04128	0.297948	1275	0.687409
s__Gardnerella_vaginalis	SEX_PARTNER_CAT	-0.164398	0.158045	-1.04019	0.2983	5165	0.687409
s__Dialister_micraerophilus	BIRTH_CONTROL1	-0.207969	0.200118	-1.03923	0.2989	1275	0.687576
s__Lactobacillus_iners	PARITY2	0.0755586	0.0728366	1.03737	0.299653	2832	0.688091
s__Veillonella_montpellierensis	EXA_CERECT	0.116159	0.112367	1.03375	0.301323	3625	0.68927
s__Lactobacillus_iners	MENSTRUAL_REGULAR	0.0724064	0.0700598	1.03349	0.301424	4899	0.68927
s__Atopobium_vaginae	SYM_ABDPAIN	-0.0893399	0.0865043	-1.03278	0.301754	5321	0.68927
f__Enterobacteriaceae	BIRTH_CONTROL1	-0.129872	0.126015	-1.03061	0.302926	1275	0.690735
s__Finegoldia_magna	GRAVITY1	0.118579	0.115598	1.02578	0.30513	1854	0.692125
s__Sneathia_sanguinegens	PARITY1	-0.156345	0.152318	-1.02644	0.304767	3122	0.692125
s__Lactobacillus_gasseri	PARITY2	0.171827	0.167331	1.02687	0.304572	2832	0.692125
s__Coriobacteriales_bacterium	MENSTRUAL_REGULAR	-0.160585	0.156882	-1.0236	0.306073	4899	0.692777
s__Lactobacillus_jensenii	SYM_YYD	-0.132999	0.130043	-1.02273	0.306482	5198	0.692777
s__Megasphaera_hutchinsoni	BMI	0.0133632	0.0131076	1.0195	0.308011	5437	0.694521
s__Anaerococcus_tetradius	SYM_URIOSP	-0.103109	0.101201	-1.01885	0.308321	5300	0.694521
s__Lactobacillus_gasseri	DRUG_ANTIBIOTICS	0.333022	0.32784	1.01581	0.309772	4828	0.694695
f__Enterobacteriaceae	SYM_YYD	0.0986582	0.09702	1.01688	0.309256	5198	0.694695
s__Prevotella_bivia	WAISTLINE	-0.00955056	0.00940486	-1.01549	0.309998	1975	0.694695
s__Lactobacillus_vaginalis	ADVERSE_PREGNANCY1	-0.147487	0.146558	-1.00634	0.314321	3704	0.698372
s__Allisonella_histaminiformans	BIRTH_CONTROL1	-0.2068	0.204762	-1.00995	0.312715	1275	0.698372
s__Veillonella_montpellierensis	BIRTH_CONTROL2	-0.303497	0.301444	-1.00681	0.314312	889	0.698372
s__Mageeibacillus_indolicus	SYM_ABDPAIN	-0.125122	0.124097	-1.00827	0.313373	5321	0.698372
f__Enterobacteriaceae	SYM_ITCHING	-0.0621066	0.0616311	-1.00772	0.313637	5347	0.698372
s__Atopobium_vaginae	PARITY2	0.113452	0.113491	0.999663	0.31756	2832	0.703169
s__Aerococcus_christensenii	SEX72	0.282758	0.282791	0.999883	0.317416	4976	0.703169
f__Enterobacteriaceae	INCOME1	-0.0857826	0.0862694	-0.994356	0.320148	2471	0.70661
s__Lactobacillus_gasseri	PARITY1	0.148531	0.149396	0.994208	0.3202	3122	0.70661
s__Atopobium_vaginae	SYM_YYD	0.110287	0.111267	0.991197	0.321636	5198	0.708578
s__Lactobacillus_jensenii	BIRTH_CONTROL2	-0.280345	0.284436	-0.985617	0.324601	889	0.71339
s__Ureaplasma_parvum	EDU_CAT1	0.0862994	0.0876566	0.984517	0.324916	4412	0.71339
s__Sneathia_sanguinegens	SYM_URIOSP	0.123231	0.125846	0.979219	0.327517	5300	0.71789
s__Streptococcus_anginosus	AGE	0.00454498	0.00466077	0.975157	0.329526	5437	0.719871
f__Enterobacteriaceae	EXA_CERECT	-0.0760533	0.0779636	-0.975497	0.329379	3625	0.719871
s__Prevotella_colorans	PS_DIABETES	0.224254	0.23025	0.973959	0.330121	5297	0.719963
s__Lactobacillus_gasseri	ADVERSE_PREGNANCY1	0.138894	0.143208	0.969873	0.332174	3704	0.722518
s__Tissierellia_bacterium	EXA_CERECT	0.126226	0.130233	0.969235	0.332493	3625	0.722518
s__Sneathia_sanguinegens	SYM_ITCHING	0.101456	0.104781	0.968262	0.332958	5347	0.722518
s__Bifidobacterium_dentium	GRAVITY2	-0.0997428	0.103486	-0.96383	0.33519	3991	0.722545
s__Gardnerella_vaginalis	PS_DIABETES	-0.199843	0.207334	-0.963868	0.335157	5297	0.722545
s__Dialister_micraerophilus	SEX72	0.2868	0.297274	0.964766	0.334709	4976	0.722545
s__Bifidobacterium_dentium	SYM_ITCHING	-0.0630419	0.0651863	-0.967103	0.333536	5347	0.722545
s__Veillonella_montpellierensis	BIRTH_CONTROL1	0.165961	0.174169	0.952872	0.340841	1275	0.73301
s__Streptococcus_anginosus	PARITY1	0.105034	0.11033	0.952002	0.341171	3122	0.73301
s__Finegoldia_magna	BMI	0.00900633	0.0094946	0.948574	0.34288	5437	0.733053
s__Aerococcus_christensenii	EDU_CAT2	-0.217423	0.229007	-0.949416	0.342502	2506	0.733053
s__Lactobacillus_jensenii	EXA_CERDIS	0.135132	0.142357	0.94925	0.342541	4864	0.733053
s__Streptococcus_anginosus	DRUG_ANTIBIOTICS	-0.234754	0.248777	-0.94363	0.345407	4828	0.737245
s__Sneathia_sanguinegens	ADVERSE_PREGNANCY1	0.137745	0.146171	0.94236	0.34607	3704	0.737452
s__Megasphaera_lornae	BMI	0.0142866	0.0151805	0.941117	0.346687	5437	0.73756
s__Fusobacterium_nucleatum	BIRTH_CONTROL2	0.182146	0.194182	0.938015	0.348503	889	0.738189
g__Shuttleworthia	EXA_ORDOR	0.112064	0.119574	0.937193	0.348706	4810	0.738189
s__Lactobacillus_crispatus	SEX72	-0.15397	0.164474	-0.936133	0.349251	4976	0.738189
s__Prevotella_colorans	SYM_YYD	0.106689	0.113855	0.93706	0.348772	5198	0.738189
s__Prevotella_bivia	ALCOHOL_CAT	-0.0880141	0.0947214	-0.929189	0.352834	5279	0.73959
s__Anaerococcus_tetradius	BIRTH_CONTROL1	-0.161296	0.173488	-0.929723	0.352696	1275	0.73959
s__Lactobacillus_gasseri	GRAVITY1	0.161626	0.174268	0.927456	0.353813	1854	0.73959
s__Finegoldia_magna	MENSTRUAL_REGULAR	0.0944872	0.101901	0.927245	0.353846	4899	0.73959
s__Mageeibacillus_indolicus	PARITY1	0.138022	0.148936	0.926722	0.354144	3122	0.73959
s__Lactobacillus_crispatus	PS_UTI	0.0731292	0.0789681	0.92606	0.354458	5217	0.73959
s__Prevotella_timonensis	SEX72	0.28337	0.305972	0.92613	0.354424	4976	0.73959
s__Sneathia_amnii	SYM_BLEDDING	0.154621	0.165713	0.933066	0.350829	5298	0.73959
s__Prevotella_amnii	PS_HYPERTENSION	0.276435	0.299146	0.92408	0.355487	5296	0.740551
s__Atopobium_vaginae	DRUG_GLULIP	0.281076	0.306241	0.917827	0.358756	4827	0.746166
s__Prevotella_colorans	SEX72	0.201282	0.219717	0.916097	0.359661	4976	0.746855
s__Sneathia_amnii	BIRTH_CONTROL1	-0.196681	0.215479	-0.912762	0.361545	1275	0.748378
s__Lactobacillus_crispatus	ETHINIC	-0.10336	0.113525	-0.910456	0.362625	5133	0.748378
s__Prevotella_amnii	MENSTRUAL_PHASE_REG1	0.100404	0.11029	0.91036	0.362693	3657	0.748378
s__Prevotella_bivia	SEX72	0.268234	0.294626	0.910423	0.362644	4976	0.748378
s__Lactobacillus_jensenii	MENSTRUAL_PHASE_REG3	0.0762451	0.0839933	0.907752	0.36407	3657	0.75003
s__Dialister_micraerophilus	ADVERSE_PREGNANCY1	0.122365	0.135726	0.901557	0.367351	3704	0.75086
s__Lactobacillus_vaginalis	ALCOHOL_CAT	0.0930149	0.103352	0.89998	0.368172	5279	0.75086
s__Fusobacterium_nucleatum	ALCOHOL_CAT	0.0499918	0.0555868	0.899346	0.36851	5279	0.75086
s__Mageeibacillus_indolicus	DRUG_ANTIBIOTICS	-0.291619	0.323305	-0.901993	0.367106	4828	0.75086
g__Shuttleworthia	ETHINIC	0.125956	0.139107	0.905457	0.365266	5133	0.75086
s__Lactobacillus_gasseri	INCOME2	-0.136227	0.150682	-0.904072	0.36604	2656	0.75086
s__Sneathia_sanguinegens	PARITY2	-0.155833	0.172921	-0.901178	0.367571	2832	0.75086
s__Bifidobacterium_breve	BIRTH_CONTROL2	-0.236117	0.262811	-0.898427	0.369212	889	0.751115
s__Lactobacillus_iners	PS_UTI	-0.0596414	0.0665664	-0.895968	0.370311	5217	0.751818
s__Bifidobacterium_breve	SYM_PAINBLE	0.10598	0.118384	0.895217	0.370712	5305	0.751818
s__Lactobacillus_jensenii	AGE	0.00446058	0.00500619	0.891013	0.372962	5437	0.752801
s__Finegoldia_magna	DRUG_ANTIBIOTICS	-0.190104	0.213508	-0.890383	0.373305	4828	0.752801
s__Atopobium_vaginae	GRAVITY1	0.108389	0.121914	0.889061	0.374088	1854	0.752801
s__Prevotella_bivia	PS_HYPERTENSION	0.241187	0.271318	0.888947	0.374072	5296	0.752801
s__Bifidobacterium_dentium	SYM_BLEDDING	-0.0935002	0.104879	-0.891509	0.372697	5298	0.752801
s__Lactobacillus_gasseri	DRUG_GLULIP	0.396992	0.447338	0.887453	0.374879	4827	0.75323
s__Prevotella_bivia	SMOKING_CAT	0.189654	0.214048	0.886037	0.375639	5246	0.753592
s__Streptococcus_anginosus	ADVERSE_PREGNANCY1	-0.0924301	0.104938	-0.880805	0.378481	3704	0.753932
s__Tissierellia_bacterium	DRUG_ANTIBIOTICS	-0.261552	0.2971	-0.880348	0.378715	4828	0.753932
g__Shuttleworthia	INCOME2	0.0867629	0.0989052	0.877233	0.38044	2656	0.753932
s__Allisonella_histaminiformans	PARITY1	-0.12453	0.14117	-0.882122	0.377779	3122	0.753932
s__Finegoldia_magna	PS_DIABETES	-0.186711	0.211399	-0.883214	0.377161	5297	0.753932
s__Megasphaera_lornae	PS_HYPERTENSION	0.261852	0.298488	0.877261	0.380385	5296	0.753932
s__Atopobium_vaginae	SEX_PARTNER_CAT	0.149315	0.169921	0.87873	0.379589	5165	0.753932
s__Sneathia_amnii	SEX72	0.277237	0.315384	0.879044	0.37942	4976	0.753932
s__Prevotella_colorans	ADVERSE_PREGNANCY1	0.086331	0.0993061	0.869343	0.384717	3704	0.755507
s__Lactobacillus_iners	ADVERSE_PREGNANCY1	0.054738	0.0629398	0.869687	0.384528	3704	0.755507
s__Coriobacteriales_bacterium	DRUG_ESTROGEN	-0.389261	0.447331	-0.870184	0.384244	4825	0.755507
s__Lactobacillus_vaginalis	EXA_VAGWAL	-0.198938	0.227893	-0.872946	0.382736	4793	0.755507
s__Fusobacterium_nucleatum	PS_UTI	0.0722397	0.0830431	0.869907	0.384392	5217	0.755507
s__Megasphaera_lornae	SYM_PAINBLE	0.138047	0.15802	0.873606	0.382373	5305	0.755507
s__Coriobacteriales_bacterium	BIRTH_CONTROL2	-0.315645	0.370143	-0.852765	0.394029	889	0.756675
s__Lactobacillus_gasseri	BIRTH_CONTROL3	0.117455	0.137468	0.854416	0.392931	3679	0.756675
s__Streptococcus_anginosus	BMI	0.00947359	0.0109647	0.864007	0.387622	5437	0.756675
s__Prevotella_colorans	ETHINIC	0.129957	0.151762	0.856316	0.391863	5133	0.756675
s__Bifidobacterium_dentium	ETHINIC	-0.11442	0.132464	-0.863778	0.387751	5133	0.756675
f__Enterobacteriaceae	EXA_CERBLE	-0.0887326	0.104072	-0.852608	0.39392	4782	0.756675
s__Finegoldia_magna	EXA_CERDIS	-0.0972796	0.114014	-0.853224	0.393578	4864	0.756675
s__Lactobacillus_jensenii	EXA_CERECT	-0.0992436	0.115433	-0.859753	0.389982	3625	0.756675
s__Tissierellia_bacterium	INCOME2	-0.118614	0.137673	-0.86156	0.389008	2656	0.756675
s__Lactobacillus_vaginalis	INCOME2	-0.132833	0.155527	-0.854081	0.393138	2656	0.756675
s__Bifidobacterium_dentium	MENSTRUAL_PHASE_REG2	0.131477	0.152011	0.86492	0.38714	3657	0.756675
s__Streptococcus_anginosus	MENSTRUAL_REGULAR	-0.102489	0.119621	-0.856779	0.391609	4899	0.756675
s__Bifidobacterium_breve	PARITY2	0.114299	0.133164	0.858336	0.390781	2832	0.756675
s__Finegoldia_magna	SYM_ABDPAIN	0.0699783	0.0820714	0.852652	0.393891	5321	0.756675
s__Streptococcus_anginosus	SYM_BLEDDING	0.106385	0.124228	0.856371	0.391832	5298	0.756675
s__Fusobacterium_nucleatum	ADVERSE_PREGNANCY2	-0.0801599	0.0943783	-0.849346	0.395747	3519	0.758855
s__Lactobacillus_vaginalis	AGE	0.00540871	0.00639698	0.845511	0.397863	5437	0.759913
s__Fusobacterium_nucleatum	SEX72	0.144754	0.170944	0.846793	0.397152	4976	0.759913
s__Bifidobacterium_breve	WAISTLINE	0.00574695	0.00679875	0.845296	0.39805	1975	0.759913
s__Gardnerella_vaginalis	GRAVITY1	-0.0934704	0.110954	-0.842422	0.399663	1854	0.759965
s__Lactobacillus_iners	SEX_PARTNER_CAT	-0.0924032	0.109534	-0.843605	0.39893	5165	0.759965
g__Shuttleworthia	SYM_YYD	0.088062	0.104587	0.841998	0.399828	5198	0.759965
s__Fusobacterium_nucleatum	MENSTRUAL_PHASE_REG2	0.108111	0.128813	0.839283	0.401366	3657	0.760296
s__Coriobacteriales_bacterium	PARITY1	0.124302	0.147919	0.840336	0.400785	3122	0.760296
s__Streptococcus_anginosus	PS_DIABETES	0.204614	0.244006	0.838561	0.401754	5297	0.760296
s__Gardnerella_vaginalis	BIRTH_CONTROL1	-0.107039	0.129127	-0.828947	0.407294	1275	0.763017
s__Sneathia_amnii	DRUG_GLULIP	0.378895	0.454688	0.833308	0.404712	4827	0.763017
s__Atopobium_vaginae	EXA_CERDIS	0.101048	0.121544	0.831372	0.405805	4864	0.763017
g__Shuttleworthia	GRAVITY1	0.0873868	0.105139	0.831152	0.405997	1854	0.763017
s__Bifidobacterium_dentium	SEX_PARTNER_CAT	0.130043	0.15635	0.831745	0.405591	5165	0.763017
s__Veillonella_montpellierensis	SMOKING_CAT	0.146585	0.176846	0.828888	0.407206	5246	0.763017
s__Megasphaera_lornae	WAISTLINE	0.00822882	0.00992804	0.828846	0.407293	1975	0.763017
s__Lactobacillus_iners	EXA_CERDIS	-0.0645794	0.0781489	-0.826364	0.408639	4864	0.764436
s__Mageeibacillus_indolicus	ETHINIC	0.173291	0.211667	0.818698	0.412997	5133	0.770802
s__Veillonella_montpellierensis	EXA_CERBLE	0.114006	0.13932	0.818302	0.413226	4782	0.770802
s__Ureaplasma_parvum	SYM_YYD	0.113702	0.14112	0.805713	0.420445	5198	0.783147
s__Atopobium_vaginae	ADVERSE_PREGNANCY1	0.0767595	0.0979355	0.783776	0.433222	3704	0.78604
g__Shuttleworthia	ADVERSE_PREGNANCY1	0.0703204	0.0878934	0.800065	0.423725	3704	0.78604
s__Megasphaera_hutchinsoni	ADVERSE_PREGNANCY2	-0.122898	0.153517	-0.80055	0.423447	3519	0.78604
s__Atopobium_vaginae	DRUG_ESTROGEN	-0.24737	0.310328	-0.797125	0.425418	4825	0.78604
s__Bifidobacterium_dentium	DRUG_GLULIP	0.228374	0.287848	0.793384	0.427593	4827	0.78604
s__Anaerococcus_tetradius	DRUG_GLULIP	0.286102	0.364527	0.784857	0.432576	4827	0.78604
s__Bifidobacterium_breve	ETHINIC	0.131814	0.168385	0.782813	0.433773	5133	0.78604
s__Lactobacillus_vaginalis	GRAVITY1	-0.140711	0.179238	-0.785049	0.432527	1854	0.78604
s__Ureaplasma_parvum	GRAVITY2	-0.111726	0.140537	-0.794994	0.426664	3991	0.78604
s__Bifidobacterium_breve	GRAVITY2	0.100865	0.127382	0.791831	0.428507	3991	0.78604
s__Prevotella_bivia	INCOME1	-0.108974	0.137289	-0.793756	0.427415	2471	0.78604
s__Sneathia_amnii	MENSTRUAL_PHASE_REG2	0.197477	0.247583	0.797619	0.425144	3657	0.78604
s__Lactobacillus_crispatus	MENSTRUAL_PHASE_REG2	-0.100454	0.128076	-0.784328	0.432899	3657	0.78604
s__Mageeibacillus_indolicus	MENSTRUAL_PHASE_REG3	-0.0815134	0.102685	-0.793817	0.427354	3657	0.78604
s__Gardnerella_vaginalis	MENSTRUAL_REGULAR	0.0795813	0.101682	0.782648	0.433872	4899	0.78604
s__Allisonella_histaminiformans	PS_HYPERTENSION	0.214326	0.271272	0.790078	0.429518	5296	0.78604
s__Mageeibacillus_indolicus	SEX72	0.24033	0.307207	0.782306	0.434073	4976	0.78604
s__Allisonella_histaminiformans	SYM_ITCHING	0.0763766	0.0969431	0.78785	0.43082	5347	0.78604
s__Sneathia_amnii	SYM_YYD	0.127267	0.162501	0.783175	0.43356	5198	0.78604
s__Bifidobacterium_dentium	SYM_YYD	0.0806139	0.102297	0.788035	0.430713	5198	0.78604
s__Lactobacillus_iners	EXA_ORDOR	-0.0625715	0.0806935	-0.775422	0.438129	4810	0.791442
s__Prevotella_bivia	MENSTRUAL_REGULAR	0.11686	0.150774	0.775072	0.438335	4899	0.791442
s__Aerococcus_christensenii	PARITY1	-0.106008	0.136934	-0.774152	0.4389	3122	0.791442
s__Ureaplasma_parvum	SYM_URIOSP	0.0829283	0.107265	0.773118	0.439487	5300	0.791442
s__Prevotella_bivia	MENSTRUAL_PHASE_REG2	-0.178432	0.232839	-0.766335	0.443527	3657	0.797613
s__Sneathia_amnii	BMI	0.0112262	0.0146945	0.763969	0.444919	5437	0.79851
s__Prevotella_timonensis	PS_DIABETES	-0.244192	0.31987	-0.763412	0.445252	5297	0.79851
s__Sneathia_amnii	ADVERSE_PREGNANCY1	-0.108896	0.143693	-0.757835	0.448599	3704	0.800799
s__Mageeibacillus_indolicus	EXA_VAGWAL	-0.165201	0.218184	-0.757165	0.448988	4793	0.800799
s__Veillonella_montpellierensis	PARITY1	-0.0866675	0.114176	-0.759069	0.447869	3122	0.800799
s__Finegoldia_magna	WAISTLINE	-0.00457857	0.00602485	-0.759947	0.447379	1975	0.800799
s__Prevotella_bivia	GRAVITY2	-0.116729	0.154744	-0.754335	0.450693	3991	0.801866
s__Finegoldia_magna	MENSTRUAL_PHASE_REG3	-0.0502053	0.0665735	-0.754133	0.450819	3657	0.801866
s__Dialister_micraerophilus	DRUG_ANTIBIOTICS	-0.235351	0.313192	-0.75146	0.452413	4828	0.802509
s__Anaerococcus_tetradius	EXA_CERECT	-0.0873051	0.116038	-0.752384	0.45187	3625	0.802509
s__Gardnerella_vaginalis	MENSTRUAL_PHASE_REG2	0.119617	0.160449	0.745513	0.45601	3657	0.807789
s__Allisonella_histaminiformans	DRUG_ESTROGEN	0.318424	0.430802	0.739142	0.459857	4825	0.813497
s__Prevotella_timonensis	SYM_URIOSP	-0.0891506	0.120797	-0.738019	0.460536	5300	0.813592
s__Streptococcus_anginosus	BIRTH_CONTROL2	0.186746	0.255189	0.731795	0.464495	889	0.815534
s__Lactobacillus_iners	BIRTH_CONTROL2	0.115228	0.159474	0.722554	0.470153	889	0.815534
s__Lactobacillus_crispatus	BIRTH_CONTROL2	0.133791	0.185365	0.721769	0.470635	889	0.815534
s__Dialister_micraerophilus	BIRTH_CONTROL2	-0.252525	0.350182	-0.721125	0.47103	889	0.815534
s__Prevotella_timonensis	INCOME1	-0.101944	0.140593	-0.725104	0.468458	2471	0.815534
s__Prevotella_amnii	INCOME2	-0.11386	0.157451	-0.723142	0.469657	2656	0.815534
g__Shuttleworthia	PARITY1	0.0668154	0.0924667	0.722589	0.469987	3122	0.815534
s__Anaerococcus_tetradius	PS_DIABETES	-0.195742	0.267819	-0.730875	0.464888	5297	0.815534
s__Tissierellia_bacterium	PS_HYPERTENSION	0.187531	0.258547	0.725329	0.468282	5296	0.815534
s__Megasphaera_hutchinsoni	PS_UTI	0.0991387	0.135979	0.729076	0.465988	5217	0.815534
s__Fusobacterium_nucleatum	SYM_PAINBLE	0.0611001	0.0843276	0.724556	0.468757	5305	0.815534
g__Shuttleworthia	SYM_PAINBLE	0.0713993	0.0990459	0.720871	0.471021	5305	0.815534
s__Sneathia_amnii	SYM_URIOSP	-0.0895029	0.123655	-0.72381	0.469215	5300	0.815534
s__Gardnerella_vaginalis	SYM_YYD	0.0744205	0.102704	0.724614	0.468722	5198	0.815534
s__Prevotella_amnii	WAISTLINE	0.00767209	0.0104559	0.733755	0.463187	1975	0.815534
s__Bifidobacterium_dentium	BIRTH_CONTROL3	-0.062219	0.0868501	-0.716394	0.473794	3679	0.817059
s__Allisonella_histaminiformans	MENSTRUAL_PHASE_REG3	-0.0703449	0.0980268	-0.717609	0.473045	3657	0.817059
s__Aerococcus_christensenii	MENSTRUAL_REGULAR	-0.103304	0.144086	-0.716961	0.473433	4899	0.817059
g__Shuttleworthia	GRAVITY2	0.0760221	0.106416	0.714388	0.475029	3991	0.817142
s__Atopobium_vaginae	INCOME2	-0.0735414	0.103101	-0.713298	0.475725	2656	0.817142
s__Ureaplasma_parvum	PS_UTI	0.0939385	0.131693	0.713316	0.475682	5217	0.817142
s__Finegoldia_magna	BIRTH_CONTROL3	0.0633296	0.0893307	0.708934	0.478411	3679	0.81941
s__Coriobacteriales_bacterium	BMI	0.0101475	0.0143724	0.706043	0.480192	5437	0.81941
s__Ureaplasma_parvum	DRUG_ANTIBIOTICS	0.201459	0.284591	0.707889	0.479049	4828	0.81941
s__Mageeibacillus_indolicus	GRAVITY2	0.113789	0.160438	0.709239	0.478218	3991	0.81941
s__Bifidobacterium_breve	SEX72	-0.169447	0.239958	-0.706155	0.480125	4976	0.81941
s__Anaerococcus_tetradius	ADVERSE_PREGNANCY1	0.081677	0.115925	0.704567	0.481124	3704	0.819446
s__Gardnerella_vaginalis	SYM_URIOSP	0.0548181	0.077868	0.703987	0.481472	5300	0.819446
s__Prevotella_colorans	SYM_ITCHING	0.0510135	0.0725777	0.702881	0.482161	5347	0.819547
s__Prevotella_timonensis	EDU_CAT1	0.0692174	0.0987353	0.70104	0.483315	4412	0.820438
s__Megasphaera_hutchinsoni	BIRTH_CONTROL1	0.134305	0.193402	0.694434	0.48754	1275	0.820637
s__Mageeibacillus_indolicus	DRUG_ESTROGEN	-0.310046	0.44701	-0.6936	0.487967	4825	0.820637
s__Dialister_micraerophilus	DRUG_ESTROGEN	-0.301757	0.432673	-0.697426	0.48557	4825	0.820637
s__Lactobacillus_vaginalis	EDU_CAT1	-0.0723719	0.10393	-0.696354	0.486244	4412	0.820637
s__Fusobacterium_nucleatum	EXA_CERECT	0.0534307	0.0771218	0.692809	0.488474	3625	0.820637
s__Bifidobacterium_dentium	INCOME2	0.0643109	0.0928062	0.692959	0.488397	2656	0.820637
s__Megasphaera_hutchinsoni	MENSTRUAL_PHASE_REG1	-0.0641549	0.0925795	-0.692971	0.488372	3657	0.820637
s__Mageeibacillus_indolicus	MENSTRUAL_PHASE_REG2	0.168733	0.241844	0.697694	0.485414	3657	0.820637
s__Prevotella_amnii	BIRTH_CONTROL1	-0.153959	0.222913	-0.69067	0.489903	1275	0.820952
s__Sneathia_amnii	INCOME2	0.105879	0.15333	0.690529	0.489923	2656	0.820952
s__Lactobacillus_vaginalis	MENSTRUAL_REGULAR	0.113132	0.164381	0.68823	0.491341	4899	0.822269
s__Mageeibacillus_indolicus	ADVERSE_PREGNANCY2	-0.115678	0.169041	-0.684321	0.493818	3519	0.824246
s__Megasphaera_lornae	ALCOHOL_CAT	-0.070469	0.104424	-0.674834	0.499811	5279	0.824246
s__Veillonella_montpellierensis	BMI	0.00770703	0.0114023	0.675921	0.49912	5437	0.824246
s__Tissierellia_bacterium	EXA_CERDIS	0.108373	0.159284	0.680375	0.496299	4864	0.824246
s__Lactobacillus_vaginalis	EXA_CERDIS	0.123179	0.181925	0.677087	0.498383	4864	0.824246
s__Gardnerella_vaginalis	EXA_ORDOR	0.0798357	0.117252	0.68089	0.495974	4810	0.824246
s__Lactobacillus_gasseri	EXA_VAGWAL	-0.148256	0.219855	-0.674335	0.500131	4793	0.824246
s__Tissierellia_bacterium	GRAVITY2	-0.0997776	0.147198	-0.677846	0.497909	3991	0.824246
s__Prevotella_timonensis	GRAVITY2	-0.107831	0.159092	-0.677791	0.497944	3991	0.824246
s__Lactobacillus_vaginalis	MENSTRUAL_PHASE_REG3	0.072608	0.107391	0.676107	0.499016	3657	0.824246
s__Lactobacillus_iners	PS_HYPERTENSION	0.0851611	0.126473	0.673355	0.500751	5296	0.824246
s__Lactobacillus_vaginalis	SYM_ITCHING	0.0715129	0.105413	0.678408	0.497543	5347	0.824246
s__Megasphaera_hutchinsoni	WAISTLINE	-0.00617351	0.00908789	-0.679312	0.497022	1975	0.824246
s__Aerococcus_christensenii	EXA_VAGWAL	-0.134263	0.200154	-0.670798	0.502382	4793	0.824844
s__Allisonella_histaminiformans	MENSTRUAL_PHASE_REG2	0.15488	0.23087	0.670852	0.502357	3657	0.824844
s__Megasphaera_lornae	SYM_ABDPAIN	-0.0878106	0.131268	-0.668942	0.503562	5321	0.82574
s__Prevotella_timonensis	BIRTH_CONTROL2	-0.235537	0.352704	-0.667803	0.50444	889	0.82614
s__Bifidobacterium_breve	AGE	-0.0032271	0.00484772	-0.665695	0.505635	5437	0.827056
s__Prevotella_colorans	SYM_ABDPAIN	0.0592558	0.0893509	0.66318	0.507244	5321	0.827609
s__Bifidobacterium_dentium	SYM_URIOSP	0.0518424	0.0781214	0.663613	0.506967	5300	0.827609
s__Prevotella_bivia	MENSTRUAL_PHASE_REG1	0.0658148	0.0994634	0.661699	0.508206	3657	0.828141
s__Allisonella_histaminiformans	EDU_CAT1	0.0619225	0.0938747	0.659629	0.509527	4412	0.829254
s__Streptococcus_anginosus	SEX_PARTNER_CAT	0.122784	0.1871	0.656249	0.511694	5165	0.831742
s__Mageeibacillus_indolicus	BIRTH_CONTROL2	-0.235672	0.362454	-0.650214	0.51573	889	0.837257
s__Finegoldia_magna	ALCOHOL_CAT	-0.0415728	0.0649717	-0.639861	0.522291	5279	0.846853
s__Sneathia_sanguinegens	DRUG_ANTIBIOTICS	0.212644	0.338997	0.627275	0.530509	4828	0.848732
s__Megasphaera_hutchinsoni	ETHINIC	0.119656	0.190808	0.627102	0.530621	5133	0.848732
s__Megasphaera_lornae	EXA_CERDIS	-0.114607	0.18242	-0.62826	0.529863	4864	0.848732
s__Anaerococcus_tetradius	EXA_CERDIS	0.0914119	0.143532	0.636874	0.524237	4864	0.848732
s__Ureaplasma_parvum	EXA_CERECT	-0.078887	0.124994	-0.631124	0.527999	3625	0.848732
s__Prevotella_amnii	GRAVITY1	0.112955	0.178758	0.631889	0.527539	1854	0.848732
s__Fusobacterium_nucleatum	MENSTRUAL_PHASE_REG1	-0.0347807	0.0550273	-0.632062	0.527386	3657	0.848732
s__Ureaplasma_parvum	SEX_PARTNER_CAT	0.136715	0.216806	0.630584	0.528341	5165	0.848732
s__Bifidobacterium_breve	SYM_ITCHING	0.0504542	0.0798401	0.63194	0.527453	5347	0.848732
s__Lactobacillus_vaginalis	SYM_URIOSP	-0.0795642	0.126786	-0.627545	0.530329	5300	0.848732
s__Coriobacteriales_bacterium	WAISTLINE	-0.00610829	0.00966719	-0.631858	0.527554	1975	0.848732
s__Anaerococcus_tetradius	MENSTRUAL_PHASE_REG1	0.0544657	0.0869926	0.626096	0.531291	3657	0.848762
s__Veillonella_montpellierensis	ALCOHOL_CAT	0.0485805	0.0780935	0.622082	0.533915	5279	0.848788
s__Streptococcus_anginosus	BIRTH_CONTROL3	0.0641398	0.103042	0.622464	0.533676	3679	0.848788
s__Bifidobacterium_breve	BIRTH_CONTROL3	0.0675333	0.108055	0.624992	0.532016	3679	0.848788
g__Shuttleworthia	SYM_ABDPAIN	0.0511608	0.08224	0.622091	0.533909	5321	0.848788
s__Prevotella_bivia	AGE	-0.00361314	0.00585795	-0.616793	0.537398	5437	0.849733
s__Aerococcus_christensenii	BMI	0.00813069	0.0132205	0.615006	0.538577	5437	0.849733
s__Fusobacterium_nucleatum	EXA_CERDIS	0.0594428	0.0966469	0.615051	0.53855	4864	0.849733
s__Megasphaera_hutchinsoni	GRAVITY2	0.0902571	0.147173	0.613274	0.539731	3991	0.849733
s__Anaerococcus_tetradius	MENSTRUAL_PHASE_REG2	-0.125255	0.20365	-0.61505	0.53856	3657	0.849733
s__Tissierellia_bacterium	PS_UTI	-0.0837055	0.136103	-0.615017	0.538571	5217	0.849733
s__Allisonella_histaminiformans	PS_UTI	-0.0875986	0.142653	-0.61407	0.539196	5217	0.849733
s__Allisonella_histaminiformans	SYM_BLEDDING	0.0964796	0.156032	0.618331	0.536384	5298	0.849733
s__Sneathia_sanguinegens	ADVERSE_PREGNANCY2	-0.106664	0.176403	-0.604661	0.545444	3519	0.852565
s__Finegoldia_magna	AGE	-0.00242067	0.00403587	-0.599789	0.548672	5437	0.852565
s__Anaerococcus_tetradius	BMI	-0.00729934	0.0120146	-0.607537	0.54352	5437	0.852565
g__Shuttleworthia	BMI	0.00578245	0.00950675	0.608246	0.54305	5437	0.852565
f__Enterobacteriaceae	GRAVITY1	-0.0602001	0.0992633	-0.606469	0.544279	1854	0.852565
s__Aerococcus_christensenii	PS_DIABETES	0.179254	0.295566	0.606476	0.544225	5297	0.852565
s__Fusobacterium_nucleatum	PS_HYPERTENSION	0.0951334	0.158635	0.5997	0.548732	5296	0.852565
s__Fusobacterium_nucleatum	SEX_PARTNER_CAT	0.0821023	0.136509	0.601442	0.547572	5165	0.852565
s__Gardnerella_vaginalis	SEX72	0.119636	0.199137	0.600771	0.54802	4976	0.852565
s__Mageeibacillus_indolicus	SYM_ITCHING	-0.0607011	0.100573	-0.603551	0.546168	5347	0.852565
s__Sneathia_amnii	WAISTLINE	0.00623266	0.0103472	0.602354	0.547009	1975	0.852565
s__Prevotella_amnii	DRUG_ANTIBIOTICS	-0.205423	0.343868	-0.597389	0.550276	4828	0.853944
s__Lactobacillus_vaginalis	MENSTRUAL_PHASE_REG2	-0.150818	0.252926	-0.596295	0.551016	3657	0.854074
s__Prevotella_colorans	BIRTH_CONTROL2	0.159676	0.269091	0.59339	0.553078	889	0.854361
s__Atopobium_vaginae	INCOME1	0.0571264	0.0962355	0.593611	0.552828	2471	0.854361
s__Lactobacillus_gasseri	SEX72	0.18449	0.311082	0.593058	0.553169	4976	0.854361
g__Shuttleworthia	ADVERSE_PREGNANCY2	-0.0614381	0.104655	-0.587056	0.557204	3519	0.857895
s__Anaerococcus_tetradius	DRUG_ANTIBIOTICS	0.157911	0.268261	0.588646	0.556126	4828	0.857895
s__Sneathia_sanguinegens	INCOME2	-0.0902489	0.153816	-0.586733	0.557434	2656	0.857895
s__Lactobacillus_jensenii	INCOME1	0.0639538	0.10963	0.583362	0.559704	2471	0.85808
s__Prevotella_amnii	PS_DIABETES	-0.197075	0.339411	-0.580639	0.561508	5297	0.85808
s__Fusobacterium_nucleatum	PS_DIABETES	0.104818	0.180371	0.581127	0.56118	5297	0.85808
s__Bifidobacterium_dentium	PS_UTI	0.0559675	0.0962221	0.581649	0.560828	5217	0.85808
s__Tissierellia_bacterium	SYM_ABDPAIN	-0.0663093	0.113903	-0.582154	0.560488	5321	0.85808
s__Mageeibacillus_indolicus	SYM_BLEDDING	0.0943794	0.161999	0.582593	0.560192	5298	0.85808
s__Prevotella_bivia	BMI	0.00796346	0.0137811	0.577851	0.563388	5437	0.859069
s__Prevotella_amnii	BMI	0.00872838	0.0152247	0.573303	0.566463	5437	0.859069
s__Lactobacillus_gasseri	EDU_CAT1	-0.0580844	0.100955	-0.575352	0.565083	4412	0.859069
s__Prevotella_amnii	GRAVITY2	0.0975185	0.170522	0.571881	0.567435	3991	0.859069
s__Allisonella_histaminiformans	INCOME1	-0.0746074	0.130116	-0.573392	0.566432	2471	0.859069
s__Aerococcus_christensenii	INCOME1	-0.0734689	0.127164	-0.577747	0.563488	2471	0.859069
g__Shuttleworthia	SEX_PARTNER_CAT	0.0923471	0.161558	0.571605	0.567615	5165	0.859069
s__Megasphaera_lornae	SMOKING_CAT	0.134484	0.235566	0.570897	0.568094	5246	0.859069
s__Aerococcus_christensenii	SYM_URIOSP	0.063869	0.111334	0.573672	0.566214	5300	0.859069
s__Prevotella_bivia	EXA_CERDIS	0.095455	0.167502	0.569875	0.568789	4864	0.859122
s__Mageeibacillus_indolicus	SYM_URIOSP	-0.0685566	0.120775	-0.567639	0.570305	5300	0.860413
s__Prevotella_amnii	DRUG_ESTROGEN	0.268089	0.474929	0.564483	0.572452	4825	0.860661
s__Anaerococcus_tetradius	INCOME2	0.0717048	0.126796	0.565514	0.571772	2656	0.860661
f__Enterobacteriaceae	PARITY1	0.0507862	0.089835	0.565327	0.571892	3122	0.860661
s__Streptococcus_anginosus	MENSTRUAL_PHASE_REG2	-0.104277	0.185179	-0.563115	0.573391	3657	0.861079
s__Coriobacteriales_bacterium	ADVERSE_PREGNANCY2	-0.0928417	0.168927	-0.549597	0.582631	3519	0.868227
g__Shuttleworthia	DRUG_ANTIBIOTICS	0.116025	0.210503	0.55118	0.581536	4828	0.868227
s__Sneathia_sanguinegens	EXA_CERDIS	0.0997304	0.180631	0.552123	0.580889	4864	0.868227
s__Sneathia_amnii	EXA_CERDIS	-0.0980875	0.178565	-0.549309	0.582819	4864	0.868227
s__Tissierellia_bacterium	PARITY1	0.0750339	0.135655	0.553123	0.58022	3122	0.868227
s__Prevotella_amnii	PARITY2	-0.0947679	0.171686	-0.551985	0.581003	2832	0.868227
f__Enterobacteriaceae	SYM_PAINBLE	0.0505297	0.0911965	0.554075	0.579551	5305	0.868227
s__Prevotella_bivia	DRUG_GLULIP	-0.232952	0.42541	-0.547594	0.583996	4827	0.868746
s__Streptococcus_anginosus	EXA_CERDIS	-0.0723229	0.132487	-0.545886	0.585169	4864	0.868746
s__Bifidobacterium_dentium	EXA_ORDOR	-0.0599853	0.109863	-0.545999	0.585092	4810	0.868746
g__Shuttleworthia	PS_UTI	0.0527351	0.0970754	0.543239	0.586989	5217	0.870455
s__Allisonella_histaminiformans	ADVERSE_PREGNANCY1	0.0697024	0.133331	0.522777	0.601161	3704	0.876291
s__Anaerococcus_tetradius	ALCOHOL_CAT	-0.040944	0.0824067	-0.496852	0.619314	5279	0.876291
s__Lactobacillus_gasseri	BIRTH_CONTROL1	-0.107639	0.200664	-0.536414	0.591768	1275	0.876291
s__Coriobacteriales_bacterium	BIRTH_CONTROL1	-0.102241	0.210273	-0.486232	0.626889	1275	0.876291
s__Lactobacillus_vaginalis	BIRTH_CONTROL2	0.190121	0.37445	0.507733	0.611772	889	0.876291
s__Lactobacillus_gasseri	BIRTH_CONTROL2	0.167201	0.340245	0.491413	0.623261	889	0.876291
s__Lactobacillus_gasseri	BMI	0.00756681	0.0146584	0.516209	0.605729	5437	0.876291
s__Allisonella_histaminiformans	BMI	0.00676721	0.0138311	0.489276	0.624666	5437	0.876291
s__Prevotella_colorans	DRUG_ANTIBIOTICS	-0.118326	0.2291	-0.516481	0.605542	4828	0.876291
s__Lactobacillus_iners	DRUG_ANTIBIOTICS	0.0705743	0.144374	0.488829	0.624985	4828	0.876291
s__Lactobacillus_crispatus	DRUG_ANTIBIOTICS	0.0856691	0.171508	0.499506	0.617446	4828	0.876291
s__Bifidobacterium_dentium	DRUG_ESTROGEN	-0.154316	0.293519	-0.525744	0.59909	4825	0.876291
s__Lactobacillus_jensenii	DRUG_GLULIP	0.184617	0.363788	0.507485	0.611838	4827	0.876291
s__Finegoldia_magna	DRUG_GLULIP	-0.154842	0.290828	-0.532419	0.594461	4827	0.876291
s__Dialister_micraerophilus	DRUG_GLULIP	0.213815	0.426628	0.501175	0.616271	4827	0.876291
s__Fusobacterium_nucleatum	EDU_CAT2	0.0700716	0.142038	0.493331	0.621823	2506	0.876291
s__Megasphaera_lornae	ETHINIC	0.109178	0.222673	0.490306	0.623939	5133	0.876291
s__Gardnerella_vaginalis	ETHINIC	-0.0673276	0.137963	-0.488013	0.625562	5133	0.876291
s__Ureaplasma_parvum	EXA_CERBLE	0.0824434	0.156179	0.527877	0.59761	4782	0.876291
g__Shuttleworthia	EXA_CERBLE	0.0576893	0.117233	0.492092	0.622677	4782	0.876291
s__Prevotella_amnii	EXA_VAGWAL	-0.123262	0.231936	-0.531447	0.595134	4793	0.876291
s__Megasphaera_lornae	EXA_VAGWAL	-0.115861	0.228397	-0.507277	0.611984	4793	0.876291
s__Prevotella_bivia	GRAVITY1	-0.0870579	0.165441	-0.526217	0.598802	1854	0.876291
s__Bifidobacterium_breve	GRAVITY1	-0.0646075	0.132658	-0.487022	0.626302	1854	0.876291
s__Veillonella_montpellierensis	GRAVITY2	-0.0631564	0.128546	-0.491312	0.623233	3991	0.876291
s__Mageeibacillus_indolicus	INCOME1	0.06801	0.139718	0.486768	0.626467	2471	0.876291
s__Fusobacterium_nucleatum	INCOME2	-0.0416449	0.0857168	-0.485843	0.627119	2656	0.876291
s__Prevotella_timonensis	MENSTRUAL_PHASE_REG1	0.0517067	0.102762	0.50317	0.614875	3657	0.876291
s__Mageeibacillus_indolicus	MENSTRUAL_PHASE_REG1	0.0517129	0.103312	0.500553	0.616716	3657	0.876291
s__Prevotella_colorans	MENSTRUAL_PHASE_REG2	-0.0842453	0.173237	-0.486302	0.626782	3657	0.876291
s__Tissierellia_bacterium	MENSTRUAL_PHASE_REG3	0.046254	0.0949023	0.487385	0.626015	3657	0.876291
s__Megasphaera_hutchinsoni	MENSTRUAL_PHASE_REG3	0.0473833	0.0920258	0.514892	0.60666	3657	0.876291
s__Dialister_micraerophilus	MENSTRUAL_REGULAR	0.0775601	0.151146	0.513147	0.607872	4899	0.876291
s__Lactobacillus_jensenii	PARITY1	-0.0591237	0.122088	-0.48427	0.628229	3122	0.876291
s__Streptococcus_anginosus	PARITY2	0.0668268	0.126117	0.529879	0.596238	2832	0.876291
s__Prevotella_timonensis	PARITY2	-0.0864105	0.163209	-0.529447	0.596538	2832	0.876291
s__Megasphaera_lornae	PARITY2	-0.0845559	0.172464	-0.490282	0.623973	2832	0.876291
s__Sneathia_sanguinegens	PS_DIABETES	0.168167	0.333661	0.504007	0.614277	5297	0.876291
s__Mageeibacillus_indolicus	PS_DIABETES	-0.168076	0.319335	-0.526331	0.59868	5297	0.876291
s__Ureaplasma_parvum	PS_HYPERTENSION	0.133251	0.24997	0.533071	0.594007	5296	0.876291
f__Enterobacteriaceae	PS_HYPERTENSION	-0.0852002	0.17189	-0.495665	0.620151	5296	0.876291
s__Lactobacillus_vaginalis	PS_UTI	-0.0759877	0.155953	-0.487246	0.626104	5217	0.876291
s__Veillonella_montpellierensis	SEX_PARTNER_CAT	0.0971787	0.192184	0.505656	0.61312	5165	0.876291
s__Veillonella_montpellierensis	SEX72	-0.117054	0.241992	-0.483708	0.628615	4976	0.876291
s__Anaerococcus_tetradius	SEX72	0.12458	0.25378	0.490897	0.623521	4976	0.876291
s__Anaerococcus_tetradius	SMOKING_CAT	0.0923159	0.186898	0.493937	0.621371	5246	0.876291
s__Sneathia_sanguinegens	SYM_ABDPAIN	0.0656455	0.129297	0.507711	0.611677	5321	0.876291
s__Lactobacillus_crispatus	SYM_ABDPAIN	-0.0343009	0.0658069	-0.521236	0.602224	5321	0.876291
s__Prevotella_timonensis	SYM_ITCHING	0.0533613	0.100562	0.53063	0.595697	5347	0.876291
s__Prevotella_amnii	SYM_ITCHING	0.0521207	0.106658	0.48867	0.625096	5347	0.876291
s__Megasphaera_lornae	SYM_ITCHING	0.0537438	0.106389	0.505161	0.613466	5347	0.876291
s__Lactobacillus_iners	SYM_ITCHING	-0.0240139	0.0450686	-0.53283	0.594173	5347	0.876291
s__Anaerococcus_tetradius	SYM_ITCHING	0.0432547	0.0841551	0.513989	0.607281	5347	0.876291
s__Prevotella_timonensis	SYM_PAINBLE	0.0752981	0.14939	0.504038	0.614256	5305	0.876291
s__Sneathia_sanguinegens	SYM_YYD	0.0802166	0.16549	0.484722	0.627894	5198	0.876291
s__Lactobacillus_gasseri	SYM_YYD	0.084312	0.161881	0.520826	0.60251	5198	0.876291
f__Enterobacteriaceae	ALCOHOL_CAT	-0.0291629	0.0604153	-0.482708	0.629323	5279	0.876341
s__Fusobacterium_nucleatum	BIRTH_CONTROL3	-0.034739	0.0721469	-0.481503	0.630188	3679	0.876607
s__Finegoldia_magna	SYM_YYD	0.0504607	0.105087	0.480179	0.63112	5198	0.876968
g__Shuttleworthia	BIRTH_CONTROL1	-0.0686112	0.144558	-0.474629	0.635135	1275	0.880666
s__Prevotella_amnii	SYM_ABDPAIN	-0.0624289	0.13152	-0.474671	0.635041	5321	0.880666
s__Ureaplasma_parvum	EXA_ORDOR	-0.075635	0.159839	-0.473195	0.636096	4810	0.88106
s__Prevotella_bivia	ADVERSE_PREGNANCY2	0.0744177	0.160691	0.46311	0.643315	3519	0.881787
s__Lactobacillus_vaginalis	BIRTH_CONTROL1	0.100052	0.213462	0.46871	0.639359	1275	0.881787
s__Gardnerella_vaginalis	BIRTH_CONTROL2	-0.105416	0.224634	-0.469278	0.638991	889	0.881787
s__Bifidobacterium_dentium	BMI	0.00436325	0.00934761	0.466777	0.640678	5437	0.881787
s__Aerococcus_christensenii	DRUG_ESTROGEN	0.191997	0.41041	0.467818	0.639936	4825	0.881787
s__Prevotella_timonensis	DRUG_GLULIP	-0.20632	0.442654	-0.466097	0.641167	4827	0.881787
s__Prevotella_bivia	ETHINIC	0.0945299	0.204591	0.462043	0.644071	5133	0.881787
s__Sneathia_sanguinegens	MENSTRUAL_PHASE_REG1	0.0496495	0.107243	0.462965	0.643418	3657	0.881787
s__Dialister_micraerophilus	PARITY2	-0.0738573	0.158973	-0.464589	0.642262	2832	0.881787
s__Lactobacillus_jensenii	SEX72	-0.11782	0.250805	-0.469767	0.638542	4976	0.881787
s__Tissierellia_bacterium	SYM_ITCHING	0.042939	0.0923569	0.464925	0.642004	5347	0.881787
s__Gardnerella_vaginalis	ADVERSE_PREGNANCY1	-0.0422793	0.092291	-0.458109	0.646901	3704	0.884733
s__Mageeibacillus_indolicus	ADVERSE_PREGNANCY1	0.0642022	0.140491	0.456985	0.647709	3704	0.884907
s__Prevotella_amnii	ADVERSE_PREGNANCY2	-0.0816643	0.18063	-0.452108	0.651219	3519	0.888317
s__Tissierellia_bacterium	MENSTRUAL_REGULAR	-0.064859	0.143617	-0.451612	0.651569	4899	0.888317
s__Coriobacteriales_bacterium	ADVERSE_PREGNANCY1	-0.0624199	0.139855	-0.446318	0.655394	3704	0.888737
s__Prevotella_colorans	BMI	0.0046284	0.010315	0.448707	0.653661	5437	0.888737
s__Veillonella_montpellierensis	INCOME1	0.0493718	0.110815	0.445535	0.655973	2471	0.888737
s__Prevotella_timonensis	MENSTRUAL_PHASE_REG3	-0.0455418	0.102145	-0.445855	0.655729	3657	0.888737
s__Veillonella_montpellierensis	PARITY2	-0.0601025	0.134372	-0.447286	0.654703	2832	0.888737
s__Lactobacillus_gasseri	SYM_BLEDDING	0.0736954	0.165377	0.44562	0.65589	5298	0.888737
s__Anaerococcus_tetradius	BIRTH_CONTROL2	-0.136332	0.308207	-0.44234	0.658355	889	0.890113
s__Veillonella_montpellierensis	PS_DIABETES	-0.11233	0.253643	-0.442867	0.65788	5297	0.890113
s__Allisonella_histaminiformans	SYM_PAINBLE	0.0633854	0.144038	0.440061	0.659911	5305	0.890451
s__Fusobacterium_nucleatum	WAISTLINE	-0.00260749	0.00592588	-0.440017	0.659974	1975	0.890451
s__Prevotella_timonensis	DRUG_ESTROGEN	0.195799	0.449101	0.435979	0.662872	4825	0.893126
s__Allisonella_histaminiformans	MENSTRUAL_PHASE_REG1	0.0429368	0.098624	0.435359	0.663328	3657	0.893126
s__Prevotella_colorans	ADVERSE_PREGNANCY2	0.0521939	0.12015	0.434405	0.664021	3519	0.893136
s__Lactobacillus_crispatus	PS_HYPERTENSION	0.0648993	0.15009	0.432404	0.665466	5296	0.893234
s__Finegoldia_magna	SYM_ITCHING	-0.0288242	0.0665251	-0.433283	0.664827	5347	0.893234
s__Tissierellia_bacterium	DRUG_ESTROGEN	0.17683	0.410518	0.430748	0.666671	4825	0.89393
s__Prevotella_bivia	DRUG_ANTIBIOTICS	0.132449	0.311643	0.425002	0.670854	4828	0.894931
s__Lactobacillus_vaginalis	MENSTRUAL_PHASE_REG1	-0.0459685	0.108045	-0.425458	0.670528	3657	0.894931
g__Shuttleworthia	MENSTRUAL_PHASE_REG1	0.0285817	0.0669773	0.426737	0.669596	3657	0.894931
s__Dialister_micraerophilus	MENSTRUAL_PHASE_REG2	-0.09868	0.232165	-0.425043	0.670831	3657	0.894931
g__Shuttleworthia	PS_DIABETES	0.0893493	0.209421	0.426649	0.669652	5297	0.894931
s__Aerococcus_christensenii	BIRTH_CONTROL2	-0.138205	0.327775	-0.421645	0.673391	889	0.897363
s__Ureaplasma_parvum	BIRTH_CONTROL3	-0.0507236	0.120592	-0.420622	0.674056	3679	0.897363
s__Coriobacteriales_bacterium	ALCOHOL_CAT	-0.0413416	0.0987687	-0.41857	0.675548	5279	0.89843
s__Megasphaera_lornae	GRAVITY2	0.0707764	0.169634	0.41723	0.676533	3991	0.898822
s__Prevotella_amnii	ADVERSE_PREGNANCY1	0.0609141	0.149063	0.408648	0.682822	3704	0.902785
s__Anaerococcus_tetradius	ADVERSE_PREGNANCY2	0.0563521	0.139859	0.402921	0.687031	3519	0.902785
s__Finegoldia_magna	ETHINIC	-0.0564209	0.139209	-0.405298	0.685276	5133	0.902785
s__Fusobacterium_nucleatum	GRAVITY1	-0.0398959	0.0977367	-0.408198	0.683176	1854	0.902785
s__Megasphaera_hutchinsoni	MENSTRUAL_PHASE_REG2	0.0887627	0.216738	0.40954	0.682168	3657	0.902785
s__Lactobacillus_crispatus	PS_DIABETES	0.0686728	0.17034	0.403151	0.686854	5297	0.902785
s__Coriobacteriales_bacterium	PS_UTI	0.0604704	0.148819	0.406335	0.684513	5217	0.902785
s__Bifidobacterium_breve	SEX_PARTNER_CAT	0.0782806	0.192665	0.406304	0.684536	5165	0.902785
s__Megasphaera_hutchinsoni	SEX72	-0.111943	0.276956	-0.404193	0.686089	4976	0.902785
f__Enterobacteriaceae	SYM_ABDPAIN	-0.0304479	0.0757759	-0.401815	0.687836	5321	0.902785
s__Lactobacillus_iners	SYM_BLEDDING	-0.0296835	0.0725072	-0.409387	0.682272	5298	0.902785
s__Bifidobacterium_breve	SYM_URIOSP	-0.0385448	0.0958355	-0.402198	0.687555	5300	0.902785
s__Allisonella_histaminiformans	MENSTRUAL_REGULAR	-0.059923	0.15005	-0.399353	0.68965	4899	0.904255
s__Prevotella_colorans	PS_UTI	-0.0424911	0.106689	-0.398269	0.690448	5217	0.90439
s__Dialister_micraerophilus	ADVERSE_PREGNANCY2	-0.0642739	0.162947	-0.394447	0.693276	3519	0.905361
s__Tissierellia_bacterium	DRUG_GLULIP	0.159647	0.404691	0.394491	0.693236	4827	0.905361
s__Sneathia_amnii	GRAVITY1	-0.0686957	0.173666	-0.395561	0.692475	1854	0.905361
s__Veillonella_montpellierensis	GRAVITY1	-0.0507194	0.129152	-0.39271	0.69458	1854	0.90582
s__Fusobacterium_nucleatum	PARITY1	-0.0331444	0.0845327	-0.39209	0.695019	3122	0.90582
s__Mageeibacillus_indolicus	PS_UTI	0.0579274	0.148437	0.390249	0.696368	5217	0.906672
s__Sneathia_sanguinegens	EXA_VAGWAL	-0.0877218	0.226012	-0.388129	0.697938	4793	0.906901
s__Lactobacillus_iners	SYM_YYD	-0.0275575	0.0709028	-0.388666	0.69754	5198	0.906901
s__Megasphaera_lornae	BIRTH_CONTROL2	-0.148113	0.383673	-0.386039	0.699564	889	0.90794
s__Megasphaera_hutchinsoni	INCOME1	-0.0474692	0.123842	-0.383306	0.701527	2471	0.90794
s__Megasphaera_hutchinsoni	SYM_ABDPAIN	0.0434752	0.113312	0.383678	0.701233	5321	0.90794
s__Megasphaera_lornae	SYM_URIOSP	0.0492445	0.127861	0.385141	0.700149	5300	0.90794
s__Anaerococcus_tetradius	DRUG_ESTROGEN	-0.141383	0.370089	-0.382025	0.70246	4825	0.908245
s__Streptococcus_anginosus	EXA_VAGWAL	0.062711	0.165468	0.378991	0.704711	4793	0.910252
s__Tissierellia_bacterium	ALCOHOL_CAT	-0.0340356	0.0903711	-0.37662	0.706471	5279	0.910829
s__Ureaplasma_parvum	DRUG_GLULIP	-0.14606	0.389127	-0.375353	0.707414	4827	0.910829
s__Lactobacillus_jensenii	GRAVITY2	-0.0489046	0.130681	-0.374228	0.708255	3991	0.910829
s__Anaerococcus_tetradius	PS_UTI	0.0464867	0.124402	0.373683	0.708656	5217	0.910829
s__Lactobacillus_iners	WAISTLINE	-0.00155577	0.00414104	-0.375696	0.707184	1975	0.910829
s__Lactobacillus_jensenii	GRAVITY1	-0.0507717	0.136356	-0.372346	0.709678	1854	0.911244
s__Bifidobacterium_dentium	BIRTH_CONTROL2	-0.079549	0.214397	-0.371036	0.710703	889	0.91166
s__Veillonella_montpellierensis	ADVERSE_PREGNANCY1	-0.0383672	0.109431	-0.350608	0.725903	3704	0.912283
s__Prevotella_timonensis	ADVERSE_PREGNANCY1	0.0508943	0.14193	0.358587	0.719925	3704	0.912283
s__Megasphaera_lornae	ADVERSE_PREGNANCY2	0.0629832	0.179539	0.350806	0.725755	3519	0.912283
s__Lactobacillus_jensenii	ALCOHOL_CAT	0.0287614	0.0809403	0.355341	0.722348	5279	0.912283
s__Aerococcus_christensenii	ALCOHOL_CAT	-0.0320146	0.090741	-0.352813	0.724243	5279	0.912283
s__Sneathia_amnii	DRUG_ESTROGEN	-0.16592	0.46098	-0.359929	0.718916	4825	0.912283
s__Coriobacteriales_bacterium	EXA_VAGWAL	-0.076958	0.218099	-0.352858	0.72421	4793	0.912283
s__Tissierellia_bacterium	GRAVITY1	0.055622	0.154361	0.360338	0.718636	1854	0.912283
s__Dialister_micraerophilus	GRAVITY1	-0.0586915	0.163661	-0.358616	0.719924	1854	0.912283
s__Tissierellia_bacterium	MENSTRUAL_PHASE_REG1	-0.0336934	0.0954777	-0.352893	0.724189	3657	0.912283
s__Anaerococcus_tetradius	MENSTRUAL_PHASE_REG3	-0.0312312	0.0864728	-0.361168	0.717995	3657	0.912283
g__Shuttleworthia	MENSTRUAL_PHASE_REG3	-0.0236542	0.0665752	-0.355301	0.722385	3657	0.912283
g__Shuttleworthia	MENSTRUAL_REGULAR	0.0358761	0.101874	0.352162	0.724732	4899	0.912283
s__Megasphaera_hutchinsoni	PARITY1	0.0480362	0.135394	0.354788	0.722772	3122	0.912283
s__Gardnerella_vaginalis	PARITY1	0.0345369	0.0960392	0.359612	0.719162	3122	0.912283
s__Ureaplasma_parvum	PS_DIABETES	-0.103857	0.283844	-0.365894	0.714459	5297	0.912283
s__Finegoldia_magna	SEX_PARTNER_CAT	0.0576787	0.160245	0.359941	0.718906	5165	0.912283
s__Bifidobacterium_breve	SYM_ABDPAIN	0.0357524	0.0984736	0.363066	0.71657	5321	0.912283
g__Shuttleworthia	SYM_BLEDDING	-0.0386497	0.107601	-0.359195	0.719463	5298	0.912283
s__Lactobacillus_gasseri	SYM_PAINBLE	-0.0556807	0.152695	-0.364652	0.715386	5305	0.912283
s__Lactobacillus_crispatus	WAISTLINE	-0.00176822	0.0049327	-0.358468	0.720032	1975	0.912283
s__Sneathia_amnii	EXA_VAGWAL	0.0774495	0.223726	0.34618	0.729222	4793	0.914689
s__Mageeibacillus_indolicus	MENSTRUAL_REGULAR	-0.0541957	0.156261	-0.346829	0.728735	4899	0.914689
s__Coriobacteriales_bacterium	PARITY2	-0.0566469	0.164496	-0.344367	0.730596	2832	0.91553
s__Prevotella_colorans	ALCOHOL_CAT	-0.0243615	0.0710383	-0.342935	0.731661	5279	0.915984
s__Dialister_micraerophilus	EXA_CERECT	0.0460564	0.135126	0.34084	0.733244	3625	0.916526
f__Enterobacteriaceae	PS_UTI	0.0307336	0.0902632	0.340488	0.733503	5217	0.916526
s__Lactobacillus_crispatus	ADVERSE_PREGNANCY1	-0.0250705	0.0754026	-0.332489	0.739539	3704	0.918385
s__Fusobacterium_nucleatum	AGE	0.00114723	0.00344648	0.33287	0.739246	5437	0.918385
s__Sneathia_sanguinegens	DRUG_GLULIP	-0.155359	0.461977	-0.336291	0.736666	4827	0.918385
s__Mageeibacillus_indolicus	DRUG_GLULIP	-0.14567	0.440689	-0.33055	0.740999	4827	0.918385
s__Bifidobacterium_breve	EXA_CERDIS	-0.0440031	0.134368	-0.327481	0.743318	4864	0.918385
s__Bifidobacterium_dentium	EXA_VAGWAL	0.0438044	0.132825	0.329791	0.741573	4793	0.918385
s__Sneathia_sanguinegens	MENSTRUAL_PHASE_REG2	-0.0824064	0.251058	-0.328236	0.742752	3657	0.918385
s__Prevotella_amnii	MENSTRUAL_PHASE_REG2	0.0859209	0.258215	0.332749	0.739343	3657	0.918385
s__Prevotella_bivia	MENSTRUAL_PHASE_REG3	-0.0328571	0.09887	-0.332327	0.739662	3657	0.918385
s__Aerococcus_christensenii	PS_UTI	0.0460776	0.136998	0.336337	0.73663	5217	0.918385
s__Sneathia_amnii	SYM_ABDPAIN	-0.0418366	0.126906	-0.329666	0.741666	5321	0.918385
s__Megasphaera_lornae	SYM_BLEDDING	-0.0561025	0.17141	-0.327299	0.743454	5298	0.918385
s__Allisonella_histaminiformans	ALCOHOL_CAT	0.030935	0.0948515	0.326142	0.74433	5279	0.918595
s__Tissierellia_bacterium	BIRTH_CONTROL1	-0.0623233	0.195361	-0.319017	0.749768	1275	0.918913
s__Sneathia_sanguinegens	BIRTH_CONTROL2	0.120658	0.380098	0.31744	0.750987	889	0.918913
s__Coriobacteriales_bacterium	EXA_CERDIS	-0.0560926	0.174249	-0.321911	0.747534	4864	0.918913
s__Prevotella_timonensis	EXA_CERECT	0.0441626	0.138832	0.318101	0.750427	3625	0.918913
s__Bifidobacterium_breve	EXA_ORDOR	0.0440292	0.139118	0.316488	0.751646	4810	0.918913
s__Dialister_micraerophilus	INCOME2	-0.0460143	0.143619	-0.320392	0.748697	2656	0.918913
s__Tissierellia_bacterium	MENSTRUAL_PHASE_REG2	-0.0719102	0.223514	-0.321726	0.747679	3657	0.918913
s__Sneathia_sanguinegens	MENSTRUAL_PHASE_REG3	-0.0341978	0.1066	-0.320806	0.748376	3657	0.918913
s__Megasphaera_lornae	PARITY1	-0.0502957	0.157375	-0.319591	0.7493	3122	0.918913
s__Megasphaera_hutchinsoni	PS_HYPERTENSION	-0.0836532	0.257815	-0.32447	0.745595	5296	0.918913
s__Veillonella_montpellierensis	SYM_URIOSP	-0.0301985	0.0957084	-0.315526	0.752375	5300	0.918942
s__Megasphaera_lornae	INCOME2	-0.0486057	0.156232	-0.311112	0.75574	2656	0.922099
s__Lactobacillus_gasseri	MENSTRUAL_PHASE_REG1	0.032582	0.105013	0.310267	0.756376	3657	0.922099
s__Lactobacillus_jensenii	ADVERSE_PREGNANCY1	0.0334597	0.113972	0.293578	0.769097	3704	0.922262
s__Lactobacillus_jensenii	ADVERSE_PREGNANCY2	0.0390932	0.135801	0.287872	0.773462	3519	0.922262
s__Aerococcus_christensenii	AGE	0.0017059	0.00561964	0.30356	0.761474	5437	0.922262
s__Prevotella_amnii	ALCOHOL_CAT	0.0317595	0.104576	0.303699	0.761369	5279	0.922262
s__Lactobacillus_iners	ALCOHOL_CAT	0.012806	0.0442178	0.289613	0.772124	5279	0.922262
s__Lactobacillus_jensenii	DRUG_ANTIBIOTICS	0.0812164	0.267424	0.303699	0.761371	4828	0.922262
s__Gardnerella_vaginalis	DRUG_ANTIBIOTICS	-0.0598773	0.209555	-0.285735	0.775093	4828	0.922262
s__Megasphaera_lornae	DRUG_ESTROGEN	0.13485	0.473681	0.284684	0.775898	4825	0.922262
s__Megasphaera_hutchinsoni	DRUG_ESTROGEN	-0.118958	0.411368	-0.289175	0.77246	4825	0.922262
s__Coriobacteriales_bacterium	DRUG_GLULIP	0.127151	0.440996	0.288327	0.773109	4827	0.922262
s__Lactobacillus_iners	ETHINIC	0.0272664	0.0954701	0.285601	0.775195	5133	0.922262
s__Prevotella_timonensis	EXA_CERDIS	-0.0524652	0.173629	-0.302169	0.762536	4864	0.922262
s__Mageeibacillus_indolicus	EXA_CERDIS	-0.0512279	0.174296	-0.293913	0.768837	4864	0.922262
s__Gardnerella_vaginalis	GRAVITY2	0.0311328	0.103882	0.299693	0.764427	3991	0.922262
s__Coriobacteriales_bacterium	GRAVITY2	0.0485509	0.16201	0.299679	0.764438	3991	0.922262
s__Streptococcus_anginosus	INCOME1	-0.0329184	0.109038	-0.301898	0.762756	2471	0.922262
s__Sneathia_amnii	INCOME1	0.040866	0.143401	0.284977	0.775686	2471	0.922262
s__Aerococcus_christensenii	MENSTRUAL_PHASE_REG3	-0.0270023	0.0938016	-0.287866	0.773465	3657	0.922262
s__Ureaplasma_parvum	MENSTRUAL_REGULAR	0.0411559	0.139489	0.295048	0.76797	4899	0.922262
s__Atopobium_vaginae	MENSTRUAL_REGULAR	0.0316178	0.109856	0.28781	0.773504	4899	0.922262
s__Prevotella_bivia	PARITY1	-0.0434548	0.143131	-0.303601	0.761453	3122	0.922262
s__Megasphaera_hutchinsoni	PARITY2	-0.0439737	0.152895	-0.287607	0.773669	2832	0.922262
s__Lactobacillus_vaginalis	PS_DIABETES	-0.0992724	0.336039	-0.295419	0.767685	5297	0.922262
s__Atopobium_vaginae	PS_UTI	0.0317394	0.103498	0.306667	0.759109	5217	0.922262
s__Lactobacillus_gasseri	SEX_PARTNER_CAT	0.0746099	0.249413	0.299142	0.764844	5165	0.922262
s__Prevotella_colorans	SMOKING_CAT	0.0494957	0.160674	0.308051	0.758056	5246	0.922262
s__Lactobacillus_iners	SYM_URIOSP	0.0156325	0.0540808	0.289058	0.772549	5300	0.922262
s__Dialister_micraerophilus	SYM_URIOSP	0.033255	0.117053	0.284102	0.776343	5300	0.922262
s__Bifidobacterium_dentium	ALCOHOL_CAT	0.0173068	0.0638197	0.271182	0.786262	5279	0.922828
g__Shuttleworthia	BIRTH_CONTROL2	0.0721759	0.258879	0.278801	0.780465	889	0.922828
s__Prevotella_colorans	EDU_CAT2	0.0456296	0.163672	0.278787	0.780432	2506	0.922828
s__Finegoldia_magna	EXA_VAGWAL	-0.0384916	0.142267	-0.270558	0.786742	4793	0.922828
s__Ureaplasma_parvum	INCOME2	0.036432	0.129795	0.28069	0.778971	2656	0.922828
s__Lactobacillus_jensenii	INCOME2	-0.0337435	0.122284	-0.275942	0.782614	2656	0.922828
s__Allisonella_histaminiformans	INCOME2	0.03893	0.141296	0.27552	0.782938	2656	0.922828
s__Lactobacillus_gasseri	MENSTRUAL_PHASE_REG2	-0.067479	0.245835	-0.274488	0.783725	3657	0.922828
s__Fusobacterium_nucleatum	MENSTRUAL_PHASE_REG3	0.014873	0.054699	0.271906	0.78571	3657	0.922828
s__Bifidobacterium_dentium	MENSTRUAL_REGULAR	0.0282174	0.102666	0.274847	0.783446	4899	0.922828
s__Finegoldia_magna	PARITY1	-0.027064	0.0995542	-0.271852	0.785754	3122	0.922828
s__Sneathia_amnii	PARITY2	-0.0467256	0.166326	-0.280927	0.778787	2832	0.922828
s__Atopobium_vaginae	PS_DIABETES	0.0610208	0.223532	0.272985	0.784875	5297	0.922828
s__Sneathia_sanguinegens	SYM_BLEDDING	0.0459734	0.168883	0.27222	0.785463	5298	0.922828
g__Shuttleworthia	SYM_URIOSP	-0.0214163	0.08006	-0.267503	0.789093	5300	0.924751
s__Bifidobacterium_dentium	SYM_ABDPAIN	-0.0213983	0.0803669	-0.266258	0.790051	5321	0.925042
s__Veillonella_montpellierensis	DRUG_ESTROGEN	-0.0929999	0.352485	-0.263841	0.791914	4825	0.92639
s__Megasphaera_lornae	ADVERSE_PREGNANCY1	-0.0384421	0.149657	-0.256867	0.797296	3704	0.931158
s__Aerococcus_christensenii	ADVERSE_PREGNANCY1	0.03305	0.130101	0.254034	0.799484	3704	0.931158
f__Enterobacteriaceae	DRUG_ANTIBIOTICS	-0.0481982	0.190649	-0.252811	0.800425	4828	0.931158
s__Lactobacillus_iners	EDU_CAT2	0.028766	0.114956	0.250235	0.802427	2506	0.931158
s__Lactobacillus_vaginalis	EXA_CERECT	-0.0368873	0.147341	-0.250353	0.802329	3625	0.931158
s__Bifidobacterium_dentium	MENSTRUAL_PHASE_REG1	-0.0163241	0.0649405	-0.25137	0.801542	3657	0.931158
s__Coriobacteriales_bacterium	MENSTRUAL_PHASE_REG2	-0.0612022	0.241953	-0.252951	0.800321	3657	0.931158
s__Coriobacteriales_bacterium	SYM_BLEDDING	0.0407868	0.162454	0.251067	0.801772	5298	0.931158
s__Mageeibacillus_indolicus	WAISTLINE	-0.00250139	0.00986233	-0.253631	0.799808	1975	0.931158
s__Gardnerella_vaginalis	DRUG_GLULIP	-0.0712167	0.285767	-0.249212	0.803207	4827	0.931234
s__Aerococcus_christensenii	DRUG_GLULIP	0.0999088	0.404876	0.246764	0.805102	4827	0.931914
s__Mageeibacillus_indolicus	EXA_ORDOR	-0.0446391	0.181015	-0.246605	0.805225	4810	0.931914
s__Megasphaera_hutchinsoni	DRUG_GLULIP	-0.0982592	0.405437	-0.242354	0.808516	4827	0.933234
s__Prevotella_colorans	EXA_CERDIS	-0.0305368	0.125338	-0.243635	0.807524	4864	0.933234
s__Gardnerella_vaginalis	SYM_ABDPAIN	0.019373	0.079872	0.242551	0.808363	5321	0.933234
s__Mageeibacillus_indolicus	ALCOHOL_CAT	-0.0227995	0.0984845	-0.231503	0.816933	5279	0.935485
s__Bifidobacterium_breve	ALCOHOL_CAT	-0.01823	0.078253	-0.232962	0.8158	5279	0.935485
s__Ureaplasma_parvum	DRUG_ESTROGEN	0.0915247	0.393989	0.232303	0.816313	4825	0.935485
s__Prevotella_colorans	MENSTRUAL_PHASE_REG3	0.0172786	0.0735583	0.234897	0.814302	3657	0.935485
s__Prevotella_timonensis	PARITY1	-0.0346545	0.148454	-0.233436	0.815438	3122	0.935485
s__Prevotella_timonensis	PS_HYPERTENSION	0.0665739	0.281811	0.236236	0.813259	5296	0.935485
s__Lactobacillus_crispatus	SEX_PARTNER_CAT	-0.0304446	0.12935	-0.235365	0.813935	5165	0.935485
s__Aerococcus_christensenii	SYM_YYD	-0.0340034	0.145924	-0.233022	0.815753	5198	0.935485
s__Allisonella_histaminiformans	WAISTLINE	-0.00223841	0.00950845	-0.235413	0.813913	1975	0.935485
s__Bifidobacterium_dentium	SYM_PAINBLE	0.0222311	0.0966563	0.230002	0.818099	5305	0.935998
s__Lactobacillus_iners	BMI	0.00138084	0.00643541	0.214569	0.830112	5437	0.940469
s__Finegoldia_magna	DRUG_ESTROGEN	-0.0632263	0.294947	-0.214365	0.830271	4825	0.940469
s__Allisonella_histaminiformans	DRUG_GLULIP	0.0944934	0.424919	0.22238	0.824027	4827	0.940469
s__Ureaplasma_parvum	EDU_CAT2	-0.0485804	0.220611	-0.220208	0.825727	2506	0.940469
s__Megasphaera_hutchinsoni	EXA_VAGWAL	0.0435511	0.197616	0.220383	0.825583	4793	0.940469
s__Finegoldia_magna	GRAVITY2	-0.0228946	0.103148	-0.221959	0.824357	3991	0.940469
s__Mageeibacillus_indolicus	PARITY2	0.0338991	0.162638	0.208432	0.834907	2832	0.940469
s__Bifidobacterium_breve	PS_DIABETES	-0.0554393	0.254747	-0.217625	0.82773	5297	0.940469
s__Bifidobacterium_breve	PS_HYPERTENSION	0.0467671	0.224527	0.208291	0.83501	5296	0.940469
s__Atopobium_vaginae	PS_HYPERTENSION	0.0416335	0.196251	0.212144	0.832003	5296	0.940469
s__Lactobacillus_vaginalis	SEX72	0.0695707	0.320943	0.21677	0.828397	4976	0.940469
s__Bifidobacterium_dentium	SEX72	-0.0406601	0.187289	-0.217098	0.828141	4976	0.940469
s__Allisonella_histaminiformans	SEX72	0.0614321	0.294151	0.208846	0.834577	4976	0.940469
g__Shuttleworthia	SMOKING_CAT	0.0318331	0.147951	0.21516	0.829651	5246	0.940469
s__Prevotella_amnii	SYM_BLEDDING	0.0361346	0.171823	0.210302	0.83344	5298	0.940469
s__Veillonella_montpellierensis	SYM_ITCHING	0.0167835	0.0797777	0.210379	0.83338	5347	0.940469
s__Atopobium_vaginae	SYM_URIOSP	-0.0178895	0.0843717	-0.212032	0.83209	5300	0.940469
s__Lactobacillus_jensenii	WAISTLINE	-0.00175158	0.00795012	-0.220321	0.825645	1975	0.940469
s__Aerococcus_christensenii	MENSTRUAL_PHASE_REG1	0.0192233	0.0943693	0.203703	0.838597	3657	0.940609
s__Prevotella_colorans	PARITY2	0.0233866	0.114913	0.203517	0.838746	2832	0.940609
s__Aerococcus_christensenii	SMOKING_CAT	0.0421829	0.20513	0.20564	0.83708	5246	0.940609
s__Megasphaera_lornae	SYM_YYD	-0.0346676	0.168029	-0.206319	0.83655	5198	0.940609
s__Aerococcus_christensenii	WAISTLINE	0.00182325	0.00893169	0.204132	0.838272	1975	0.940609
s__Aerococcus_christensenii	MENSTRUAL_PHASE_REG2	0.044426	0.220918	0.201097	0.840634	3657	0.941915
s__Prevotella_colorans	EXA_VAGWAL	-0.0306075	0.156747	-0.195267	0.845192	4793	0.946208
s__Veillonella_montpellierensis	EXA_ORDOR	-0.027511	0.14226	-0.193386	0.846665	4810	0.947043
s__Lactobacillus_gasseri	MENSTRUAL_PHASE_REG3	-0.0200259	0.104382	-0.191852	0.847869	3657	0.947576
s__Streptococcus_anginosus	EDU_CAT2	0.0361718	0.192072	0.188324	0.850638	2506	0.948282
s__Megasphaera_hutchinsoni	GRAVITY1	-0.0291543	0.153452	-0.18999	0.849338	1854	0.948282
s__Lactobacillus_gasseri	PS_UTI	-0.0285528	0.151673	-0.188252	0.850686	5217	0.948282
s__Prevotella_timonensis	DRUG_ANTIBIOTICS	-0.059275	0.324736	-0.182533	0.855173	4828	0.948411
s__Veillonella_montpellierensis	DRUG_GLULIP	0.0637057	0.34672	0.183738	0.854226	4827	0.948411
f__Enterobacteriaceae	EDU_CAT1	-0.0108179	0.0588914	-0.183692	0.854264	4412	0.948411
s__Streptococcus_anginosus	EXA_CERBLE	-0.0249046	0.133968	-0.185899	0.852532	4782	0.948411
s__Streptococcus_anginosus	MENSTRUAL_PHASE_REG1	0.0144444	0.0791057	0.182596	0.855125	3657	0.948411
s__Dialister_micraerophilus	WAISTLINE	0.00174092	0.00947538	0.183731	0.854244	1975	0.948411
s__Aerococcus_christensenii	EXA_CERDIS	-0.0287904	0.160296	-0.179608	0.857468	4864	0.94934
s__Finegoldia_magna	PS_UTI	0.017589	0.0979215	0.179624	0.857455	5217	0.94934
s__Veillonella_montpellierensis	EXA_CERDIS	0.0244066	0.136999	0.178152	0.858611	4864	0.949797
s__Sneathia_sanguinegens	DRUG_ESTROGEN	0.081497	0.468616	0.17391	0.861943	4825	0.950872
s__Lactobacillus_vaginalis	DRUG_ESTROGEN	-0.0811932	0.469077	-0.173091	0.862587	4825	0.950872
s__Lactobacillus_crispatus	INCOME1	-0.0131181	0.0760815	-0.172422	0.86312	2471	0.950872
s__Veillonella_montpellierensis	MENSTRUAL_REGULAR	0.0213284	0.123474	0.172736	0.862866	4899	0.950872
s__Lactobacillus_crispatus	SYM_YYD	-0.0145801	0.0846368	-0.172267	0.863234	5198	0.950872
s__Dialister_micraerophilus	MENSTRUAL_PHASE_REG1	0.0169637	0.0991756	0.171047	0.864197	3657	0.951128
s__Veillonella_montpellierensis	SYM_ABDPAIN	-0.0166161	0.0982946	-0.169044	0.865769	5321	0.952053
s__Prevotella_timonensis	ALCOHOL_CAT	-0.0164067	0.0986091	-0.166381	0.867863	5279	0.952747
s__Allisonella_histaminiformans	DRUG_ANTIBIOTICS	0.0521426	0.311729	0.167269	0.867165	4828	0.952747
s__Bifidobacterium_breve	DRUG_GLULIP	0.058113	0.358732	0.161995	0.871316	4827	0.953988
g__Shuttleworthia	EDU_CAT1	0.00994513	0.0620431	0.160294	0.872657	4412	0.953988
s__Prevotella_bivia	EXA_CERECT	0.0222193	0.136086	0.163274	0.870312	3625	0.953988
s__Streptococcus_anginosus	INCOME2	-0.0191834	0.11913	-0.161029	0.872083	2656	0.953988
g__Shuttleworthia	MENSTRUAL_PHASE_REG2	-0.0254311	0.156797	-0.162191	0.871164	3657	0.953988
s__Veillonella_montpellierensis	ADVERSE_PREGNANCY2	0.020881	0.132271	0.157866	0.874572	3519	0.954314
s__Finegoldia_magna	BIRTH_CONTROL1	0.0203301	0.131872	0.154166	0.877504	1275	0.954314
s__Coriobacteriales_bacterium	DRUG_ANTIBIOTICS	0.048897	0.323913	0.150957	0.880016	4828	0.954314
s__Ureaplasma_parvum	EXA_CERDIS	-0.023966	0.154715	-0.154904	0.876903	4864	0.954314
s__Bifidobacterium_dentium	GRAVITY1	-0.0171593	0.114625	-0.149699	0.881018	1854	0.954314
s__Anaerococcus_tetradius	MENSTRUAL_REGULAR	-0.019604	0.130893	-0.149771	0.880952	4899	0.954314
s__Dialister_micraerophilus	PS_DIABETES	0.0482879	0.310692	0.155421	0.876496	5297	0.954314
s__Allisonella_histaminiformans	PS_DIABETES	-0.0469338	0.307926	-0.152419	0.878862	5297	0.954314
s__Dialister_micraerophilus	PS_HYPERTENSION	0.0412982	0.273595	0.150946	0.880024	5296	0.954314
s__Megasphaera_hutchinsoni	SYM_BLEDDING	-0.0221833	0.148052	-0.149835	0.880901	5298	0.954314
s__Lactobacillus_vaginalis	SYM_YYD	-0.025485	0.166523	-0.153042	0.878371	5198	0.954314
s__Lactobacillus_iners	EXA_VAGWAL	-0.0138819	0.0972152	-0.142795	0.886458	4793	0.957278
s__Dialister_micraerophilus	PARITY1	-0.0206025	0.142776	-0.144299	0.885274	3122	0.957278
s__Finegoldia_magna	SYM_PAINBLE	-0.0143101	0.0988946	-0.144701	0.884952	5305	0.957278
s__Prevotella_bivia	SYM_URIOSP	-0.0165597	0.116213	-0.142494	0.886695	5300	0.957278
s__Gardnerella_vaginalis	ADVERSE_PREGNANCY2	-0.0155832	0.110437	-0.141105	0.887795	3519	0.957671
s__Coriobacteriales_bacterium	INCOME2	-0.0206743	0.147847	-0.139836	0.8888	2656	0.957962
s__Megasphaera_hutchinsoni	ALCOHOL_CAT	0.0122009	0.0902808	0.135144	0.892504	5279	0.958643
s__Streptococcus_anginosus	GRAVITY2	0.0162113	0.120643	0.134374	0.893113	3991	0.958643
s__Sneathia_sanguinegens	GRAVITY2	0.0226578	0.167952	0.134906	0.892693	3991	0.958643
s__Veillonella_montpellierensis	MENSTRUAL_PHASE_REG2	0.025835	0.18951	0.136325	0.891572	3657	0.958643
s__Sneathia_sanguinegens	PS_UTI	-0.0209884	0.154957	-0.135447	0.892263	5217	0.958643
s__Finegoldia_magna	BIRTH_CONTROL2	0.0317527	0.240192	0.132197	0.894859	889	0.958936
s__Veillonella_montpellierensis	INCOME2	0.0159149	0.119897	0.132738	0.894411	2656	0.958936
s__Anaerococcus_tetradius	GRAVITY1	-0.0185694	0.142002	-0.130768	0.895973	1854	0.95934
s__Coriobacteriales_bacterium	GRAVITY1	-0.0211488	0.166603	-0.126941	0.899001	1854	0.960213
s__Prevotella_timonensis	MENSTRUAL_PHASE_REG2	-0.0307573	0.240573	-0.12785	0.898275	3657	0.960213
s__Streptococcus_anginosus	WAISTLINE	0.000945488	0.00742788	0.127289	0.898725	1975	0.960213
s__Megasphaera_hutchinsoni	ADVERSE_PREGNANCY1	-0.0156244	0.128482	-0.121607	0.903217	3704	0.960418
s__Prevotella_bivia	DRUG_ESTROGEN	-0.0518284	0.431232	-0.120187	0.90434	4825	0.960418
s__Fusobacterium_nucleatum	EDU_CAT1	-0.00696622	0.055633	-0.125217	0.900357	4412	0.960418
s__Aerococcus_christensenii	INCOME2	0.0169959	0.13647	0.12454	0.900897	2656	0.960418
s__Streptococcus_anginosus	PS_UTI	-0.0138075	0.113261	-0.121909	0.902976	5217	0.960418
s__Fusobacterium_nucleatum	SMOKING_CAT	0.0151501	0.126077	0.120166	0.904357	5246	0.960418
f__Enterobacteriaceae	SMOKING_CAT	0.0165603	0.136705	0.121139	0.903586	5246	0.960418
s__Sneathia_sanguinegens	BIRTH_CONTROL1	0.0253882	0.21657	0.117229	0.906698	1275	0.961336
s__Bifidobacterium_dentium	MENSTRUAL_PHASE_REG3	-0.00757507	0.0645506	-0.117351	0.906588	3657	0.961336
s__Mageeibacillus_indolicus	INCOME2	-0.0170562	0.147317	-0.115779	0.907837	2656	0.961761
s__Coriobacteriales_bacterium	PS_DIABETES	-0.036162	0.320553	-0.112811	0.910185	5297	0.963464
s__Megasphaera_lornae	EXA_ORDOR	-0.0209175	0.189799	-0.110208	0.912249	4810	0.964864
s__Bifidobacterium_dentium	PS_HYPERTENSION	-0.0199084	0.183262	-0.108633	0.913498	5296	0.965401
s__Bifidobacterium_dentium	ADVERSE_PREGNANCY2	-0.00978817	0.104873	-0.0933336	0.925644	3519	0.968964
s__Sneathia_amnii	ALCOHOL_CAT	0.010044	0.100955	0.0994907	0.920752	5279	0.968964
s__Lactobacillus_vaginalis	DRUG_ANTIBIOTICS	0.0343568	0.339669	0.101148	0.919437	4828	0.968964
s__Fusobacterium_nucleatum	DRUG_ANTIBIOTICS	0.0168662	0.178902	0.0942764	0.924894	4828	0.968964
s__Bifidobacterium_breve	DRUG_ANTIBIOTICS	-0.0239623	0.263159	-0.0910564	0.927452	4828	0.968964
s__Aerococcus_christensenii	DRUG_ANTIBIOTICS	0.0288426	0.296931	0.0971356	0.922623	4828	0.968964
s__Streptococcus_anginosus	EDU_CAT1	0.00705817	0.0779205	0.0905817	0.927829	4412	0.968964
s__Aerococcus_christensenii	ETHINIC	-0.0192323	0.195705	-0.0982721	0.92172	5133	0.968964
s__Bifidobacterium_breve	EXA_CERECT	-0.00930277	0.0996244	-0.0933784	0.925608	3625	0.968964
s__Coriobacteriales_bacterium	INCOME1	-0.0142557	0.140541	-0.101434	0.919214	2471	0.968964
s__Prevotella_amnii	PARITY1	-0.0159155	0.158523	-0.100399	0.920034	3122	0.968964
s__Tissierellia_bacterium	PARITY2	-0.0154936	0.150213	-0.103144	0.917856	2832	0.968964
s__Ureaplasma_parvum	SYM_ABDPAIN	-0.0104687	0.110256	-0.0949495	0.924359	5321	0.968964
s__Prevotella_amnii	SYM_URIOSP	0.0115796	0.128199	0.0903249	0.928032	5300	0.968964
s__Veillonella_montpellierensis	SYM_YYD	-0.0113719	0.125618	-0.090527	0.927872	5198	0.968964
s__Sneathia_sanguinegens	GRAVITY1	0.0157714	0.176556	0.0893277	0.928831	1854	0.969021
s__Bifidobacterium_dentium	EXA_CERDIS	0.00921034	0.106759	0.0862724	0.931253	4864	0.969994
s__Ureaplasma_parvum	GRAVITY1	-0.0135245	0.155114	-0.0871908	0.930529	1854	0.969994
s__Lactobacillus_iners	PS_DIABETES	0.0122232	0.14359	0.0851258	0.932165	5297	0.970167
s__Aerococcus_christensenii	EXA_CERBLE	-0.0133245	0.161921	-0.0822898	0.93442	4782	0.970975
s__Lactobacillus_jensenii	EXA_ORDOR	0.0121539	0.147727	0.0822727	0.934433	4810	0.970975
s__Prevotella_bivia	ADVERSE_PREGNANCY1	-0.010081	0.135045	-0.0746494	0.940498	3704	0.971256
s__Lactobacillus_vaginalis	ADVERSE_PREGNANCY2	-0.0136648	0.175907	-0.0776822	0.938085	3519	0.971256
s__Atopobium_vaginae	ADVERSE_PREGNANCY2	0.00909987	0.118365	0.0768795	0.938724	3519	0.971256
s__Sneathia_sanguinegens	BMI	0.00120741	0.0149449	0.0807909	0.935611	5437	0.971256
s__Dialister_micraerophilus	BMI	0.0010289	0.0139142	0.0739463	0.941056	5437	0.971256
s__Megasphaera_lornae	INCOME1	0.0107594	0.150224	0.071622	0.942909	2471	0.971256
s__Coriobacteriales_bacterium	MENSTRUAL_PHASE_REG3	0.00817529	0.102734	0.079577	0.936578	3657	0.971256
s__Sneathia_amnii	PARITY1	0.0108822	0.151912	0.0716348	0.942897	3122	0.971256
s__Prevotella_timonensis	SYM_BLEDDING	-0.0116345	0.161977	-0.0718281	0.942741	5298	0.971256
s__Coriobacteriales_bacterium	SYM_URIOSP	-0.00879243	0.121032	-0.0726455	0.942091	5300	0.971256
f__Enterobacteriaceae	SYM_URIOSP	0.00583962	0.0741385	0.0787663	0.937221	5300	0.971256
s__Prevotella_timonensis	EDU_CAT2	0.0166123	0.244448	0.0679582	0.945824	2506	0.973474
s__Sneathia_amnii	PS_DIABETES	0.0219425	0.327337	0.0670335	0.946558	5297	0.973474
s__Bifidobacterium_dentium	ADVERSE_PREGNANCY1	0.00553806	0.0868746	0.0637478	0.949175	3704	0.974642
s__Sneathia_amnii	BIRTH_CONTROL2	0.0237158	0.372062	0.0637415	0.949191	889	0.974642
s__Streptococcus_anginosus	EXA_CERECT	-0.00639479	0.10566	-0.0605221	0.951743	3625	0.976306
s__Prevotella_colorans	PS_HYPERTENSION	-0.012139	0.202967	-0.0598079	0.952311	5296	0.976306
s__Streptococcus_anginosus	MENSTRUAL_PHASE_REG3	0.00452841	0.0786305	0.057591	0.954078	3657	0.977322
s__Prevotella_colorans	WAISTLINE	-0.000417709	0.00736914	-0.0566836	0.954803	1975	0.977322
s__Bifidobacterium_breve	ADVERSE_PREGNANCY1	0.00602016	0.108227	0.0556251	0.955643	3704	0.977414
s__Prevotella_bivia	BIRTH_CONTROL1	-0.00998732	0.196691	-0.0507766	0.959512	1275	0.979063
s__Allisonella_histaminiformans	EXA_CERECT	-0.00698868	0.135029	-0.0517568	0.958725	3625	0.979063
s__Fusobacterium_nucleatum	MENSTRUAL_REGULAR	0.0043682	0.0846362	0.0516115	0.95884	4899	0.979063
s__Lactobacillus_gasseri	EXA_CERDIS	0.00757858	0.175673	0.0431402	0.965592	4864	0.983725
s__Lactobacillus_crispatus	MENSTRUAL_REGULAR	0.00359844	0.083062	0.0433224	0.965446	4899	0.983725
s__Megasphaera_hutchinsoni	BIRTH_CONTROL2	-0.0129651	0.336077	-0.0385777	0.969236	889	0.983867
s__Megasphaera_lornae	GRAVITY1	0.0068877	0.180172	0.0382285	0.96951	1854	0.983867
s__Sneathia_amnii	GRAVITY2	0.00677834	0.164384	0.0412349	0.967111	3991	0.983867
s__Aerococcus_christensenii	GRAVITY2	0.00568033	0.14675	0.0387075	0.969126	3991	0.983867
s__Lactobacillus_jensenii	PS_HYPERTENSION	-0.00891841	0.231232	-0.0385691	0.969235	5296	0.983867
s__Veillonella_montpellierensis	EXA_VAGWAL	0.0063106	0.171499	0.0367967	0.970649	4793	0.984256
g__Shuttleworthia	EXA_CERECT	-0.00316963	0.0915084	-0.0346376	0.972371	3625	0.984705
s__Aerococcus_christensenii	PARITY2	0.00516485	0.150382	0.0343449	0.972605	2832	0.984705
s__Mageeibacillus_indolicus	GRAVITY1	-0.00467119	0.170234	-0.0274398	0.978112	1854	0.98791
s__Prevotella_colorans	MENSTRUAL_PHASE_REG1	-0.00211575	0.0740036	-0.0285898	0.977193	3657	0.98791
s__Coriobacteriales_bacterium	MENSTRUAL_PHASE_REG1	0.00289329	0.103356	0.0279935	0.977669	3657	0.98791
s__Veillonella_montpellierensis	WAISTLINE	0.000208353	0.0078416	0.0265702	0.978805	1975	0.98791
s__Ureaplasma_parvum	INCOME1	-0.00298462	0.122877	-0.0242896	0.980624	2471	0.988979
s__Fusobacterium_nucleatum	ADVERSE_PREGNANCY1	0.00184163	0.0794896	0.0231681	0.981517	3704	0.989114
s__Sneathia_amnii	ADVERSE_PREGNANCY2	0.0028008	0.172711	0.0162167	0.987062	3519	0.992398
f__Enterobacteriaceae	BMI	0.000149936	0.00873493	0.0171651	0.986306	5437	0.992398
s__Coriobacteriales_bacterium	PS_HYPERTENSION	-0.00490446	0.282569	-0.0173567	0.986153	5296	0.992398
s__Gardnerella_vaginalis	PS_UTI	-0.0013233	0.0965391	-0.0137074	0.989064	5217	0.993643
s__Lactobacillus_vaginalis	INCOME1	-0.00148046	0.146247	-0.010123	0.991924	2471	0.994981
s__Dialister_micraerophilus	MENSTRUAL_PHASE_REG3	0.00103028	0.0985799	0.0104512	0.991662	3657	0.994981
s__Bifidobacterium_dentium	SMOKING_CAT	-0.00096922	0.144846	-0.00669137	0.994661	5246	0.996958
s__Lactobacillus_jensenii	DRUG_ESTROGEN	0.00130725	0.369134	0.00354141	0.997175	4825	0.997941
s__Bifidobacterium_dentium	EXA_CERECT	0.000316829	0.0876861	0.00361322	0.997117	3625	0.997941
f__Enterobacteriaceae	MENSTRUAL_PHASE_REG2	-0.000220246	0.142721	-0.0015432	0.998769	3657	0.998769

## Sheet: S6
Table S6 Associations between each factor and relative abundance of taxa (at genus level) by linear regression model (adjust for (age,BMI and) center)
Bacteria	Feature	estimate	se	t	p value	N	FDR
g__Prevotella	BIRTH_CONTROL3	-0.55041	0.11329	-4.85841	1.23319e-06	3679	0.00129485		beta, se, the regression coefficient and standard error of linear regression model
g__Lactobacillus	AGE	-0.00948103	0.00208917	-4.53817	5.79753e-06	5437	0.0030437		t, t statistics of the linear regression model
g__Atopobium	BIRTH_CONTROL3	-0.416267	0.0963068	-4.3223	1.58539e-05	3679	0.00416164		N, sample size of the analysis
g__Lactobacillus	EXA_ORDOR	-0.268682	0.0614634	-4.37141	1.26073e-05	4810	0.00416164		highlight: associations with FDR < 0.1
g__Allisonella	AGE	0.0245135	0.00586202	4.18176	2.93848e-05	5437	0.0061708
g__Sneathia	EDU_CAT1	0.414149	0.101231	4.09114	4.36995e-05	4412	0.00655492
g__Gemella	EXA_ORDOR	0.402645	0.0975866	4.12603	3.75367e-05	4810	0.00655492
g__Parvimonas	BIRTH_CONTROL3	-0.486887	0.122882	-3.96222	7.56784e-05	3679	0.0088625
g__Prevotella	EXA_ORDOR	0.602069	0.152028	3.96024	7.59643e-05	4810	0.0088625
g__Aerococcus	SEX_PARTNER_CAT	0.865628	0.223561	3.87199	0.000109293	5165	0.0114757
g__Lactobacillus	EDU_CAT2	-0.330912	0.0871545	-3.79685	0.00015008	2506	0.0143258
g__Fusobacterium	ETHINIC	0.433537	0.126227	3.43457	0.000598223	5133	0.0523445
g__Dialister	SYM_PAINBLE	0.491892	0.144811	3.39679	0.000686849	5305	0.0554763
g__Megasphaera	BIRTH_CONTROL3	-0.471937	0.140046	-3.36988	0.000759836	3679	0.0569877
g__DNF00809	BIRTH_CONTROL3	-0.444912	0.135073	-3.29387	0.000997624	3679	0.057334
g__Fusobacterium	SYM_ITCHING	0.203181	0.0609919	3.33129	0.000870366	5347	0.057334
g__Ureaplasma	SYM_ITCHING	0.292968	0.0892657	3.28198	0.00103747	5347	0.057334
g__Lactobacillus	SYM_BLEDDING	-0.183148	0.0552936	-3.31228	0.000931634	5298	0.057334
g__Megasphaera	EXA_CERECT	0.467075	0.141591	3.29875	0.00098062	3625	0.057334
g__Prevotella	ETHINIC	0.579537	0.179365	3.23106	0.00124117	5133	0.0583473
g__DNF00809	EDU_CAT1	0.318634	0.0986752	3.22912	0.00125091	4412	0.0583473
g__Lactobacillus	BIRTH_CONTROL3	0.145639	0.0450746	3.23107	0.00124426	3679	0.0583473
g__Lactobacillus	PARITY2	-0.177582	0.055079	-3.22414	0.00127808	2832	0.0583473
g__DNF00809	AGE	0.019325	0.00608984	3.17332	0.00151549	5437	0.0608762
g__Allisonella	ETHINIC	0.641192	0.202653	3.16399	0.00156539	5133	0.0608762
g__Sneathia	ETHINIC	0.685201	0.215568	3.17858	0.00148883	5133	0.0608762
g__Gemella	SEX_PARTNER_CAT	0.419578	0.131711	3.1856	0.00145319	5165	0.0608762
g__Peptoniphilus	MENSTRUAL_PHASE_REG2	-0.594399	0.189294	-3.14008	0.00170263	3657	0.0638485
g__Allisonella	BIRTH_CONTROL3	-0.399263	0.127612	-3.12873	0.00176954	3679	0.0640696
g__Parvimonas	AGE	0.0173176	0.00558035	3.10333	0.00192348	5437	0.0657992
g__Allisonella	SEX_PARTNER_CAT	0.721922	0.233011	3.09824	0.00195727	5165	0.0657992
g__Sneathia	EXA_CERBLE	0.553284	0.178989	3.09116	0.00200531	4782	0.0657992
g__Peptoniphilus	AGE	0.0149186	0.00485692	3.07161	0.00213965	5437	0.0674286
g__Dialister	SYM_ITCHING	0.299173	0.0975909	3.06558	0.0021834	5347	0.0674286
g__Anaerococcus	SEX_PARTNER_CAT	0.693745	0.227197	3.0535	0.00227349	5165	0.0682047
g__Veillonella	EDU_CAT2	0.593017	0.195307	3.03633	0.00241976	2506	0.0705763
g__Prevotella	SYM_PAINBLE	0.377977	0.12507	3.02211	0.00252223	5305	0.0715769
g__Streptococcus	SYM_PAINBLE	0.447331	0.149281	2.99657	0.0027431	5305	0.0745507
g__Sneathia	EXA_ORDOR	0.548252	0.183127	2.99384	0.00276903	4810	0.0745507
g__Parvimonas	SEX_PARTNER_CAT	0.66287	0.222642	2.9773	0.00292164	5165	0.0761192
g__Gemella	SYM_ITCHING	0.163221	0.0549201	2.97197	0.00297227	5347	0.0761192
g__Dialister	ETHINIC	0.602413	0.204623	2.94402	0.00325443	5133	0.0813608
g__Mageeibacillus	AGE	0.017792	0.00608238	2.92518	0.00345691	5437	0.0824944
g__Lactobacillus	SYM_ITCHING	-0.100779	0.0344378	-2.92639	0.00344374	5347	0.0824944
g__Peptoniphilus	EDU_CAT2	0.543035	0.188119	2.88665	0.00392751	2506	0.0885613
g__Prevotella	SEX_PARTNER_CAT	0.592718	0.20564	2.88231	0.00396417	5165	0.0885613
g__Gardnerella	SYM_ITCHING	0.185735	0.0644391	2.88234	0.00396324	5347	0.0885613
g__Fusobacterium	BMI	0.0250065	0.00870014	2.87426	0.00406556	5437	0.0889342
g__Gardnerella	ALCOHOL_CAT	-0.180935	0.0633861	-2.85449	0.00432756	5279	0.0927334
g__Shuttleworthia	SYM_ITCHING	0.188881	0.0664701	2.84159	0.00450609	5347	0.0933127
g__Veillonella	SYM_PAINBLE	0.350858	0.123553	2.83974	0.00453233	5305	0.0933127
g__Anaerococcus	SYM_BLEDDING	0.429743	0.151817	2.83067	0.0046627	5298	0.0941506
g__Megasphaera	AGE	0.0174889	0.00623408	2.80537	0.00504394	5437	0.0988609
g__Streptococcus	SEX72	0.85628	0.305498	2.8029	0.00508427	4976	0.0988609
g__Atopobium	SYM_PAINBLE	0.287841	0.103686	2.77608	0.00552125	5305	0.105406
g__Veillonella	PS_HYPERTENSION	-0.621241	0.233004	-2.66622	0.0076944	5296	0.142755
g__Prevotella	SYM_YYD	0.354098	0.132928	2.66384	0.00774954	5198	0.142755
g__Atopobium	AGE	0.0111627	0.00423748	2.63427	0.0084558	5437	0.148321
g__Streptococcus	EDU_CAT1	0.263848	0.100324	2.62995	0.00856958	4412	0.148321
g__Sneathia	EDU_CAT2	0.66443	0.251401	2.64291	0.0082717	2506	0.148321
g__Aerococcus	SYM_PAINBLE	0.360381	0.13715	2.62763	0.00862307	5305	0.148321
g__Dialister	SYM_BLEDDING	0.411909	0.157077	2.62234	0.00875799	5298	0.148321
f__Enterobacteriaceae	MENSTRUAL_PHASE_REG1	0.158477	0.0607965	2.60668	0.00918004	3657	0.153001
f__Enterobacteriaceae	MENSTRUAL_PHASE_REG3	-0.156728	0.0604316	-2.59347	0.00953956	3657	0.153388
g__Prevotella	SYM_ITCHING	0.218356	0.0843004	2.59022	0.00961768	5347	0.153388
g__Peptoniphilus	EXA_ORDOR	0.371654	0.143525	2.58947	0.00964152	4810	0.153388
g__Bifidobacterium	ADVERSE_PREGNANCY2	0.439871	0.17095	2.5731	0.0101202	3519	0.1586
g__Atopobium	ALCOHOL_CAT	-0.175352	0.0684303	-2.56248	0.0104203	5279	0.160902
g__Porphyromonas	AGE	0.0106025	0.00419261	2.52885	0.011472	5437	0.163902
g__DNF00809	EDU_CAT2	0.613833	0.242127	2.53518	0.0113003	2506	0.163902
g__Prevotella	SMOKING_CAT	0.470011	0.186035	2.52646	0.0115512	5246	0.163902
g__Dialister	BIRTH_CONTROL3	-0.334416	0.131547	-2.54217	0.0110578	3679	0.163902
g__Anaerococcus	SYM_ABDPAIN	-0.295168	0.116182	-2.54056	0.0110958	5321	0.163902
g__Sneathia	EXA_CERECT	0.358442	0.141073	2.54083	0.0111007	3625	0.163902
g__Gardnerella	BIRTH_CONTROL3	-0.222033	0.0882213	-2.51678	0.011886	3679	0.166404
g__Gardnerella	SYM_PAINBLE	0.239868	0.0956615	2.50747	0.0121897	5305	0.168411
g__Porphyromonas	EXA_CERBLE	0.295051	0.118576	2.48828	0.0128705	4782	0.175506
g__Veillonella	EDU_CAT1	0.199973	0.0807893	2.47524	0.0133523	4412	0.179742
g__Dialister	EDU_CAT2	0.584566	0.237682	2.45945	0.0139831	2506	0.18152
g__Sneathia	SEX_PARTNER_CAT	0.608051	0.247373	2.45803	0.014003	5165	0.18152
g__Finegoldia	PARITY2	-0.259183	0.105255	-2.46243	0.0138599	2832	0.18152
g__Bifidobacterium	AGE	-0.01535	0.00627585	-2.44588	0.0144818	5437	0.185437
g__Megasphaera	EDU_CAT2	0.612905	0.251334	2.43861	0.0148139	2506	0.185878
g__Ureaplasma	MENSTRUAL_PHASE_REG1	0.223902	0.0918878	2.43669	0.0148702	3657	0.185878
g__DNF00809	EXA_CERBLE	0.425993	0.176009	2.42029	0.0155454	4782	0.192032
g__Veillonella	AGE	0.0121591	0.0050571	2.40437	0.0162337	5437	0.196978
g__Peptoniphilus	BIRTH_CONTROL3	-0.251478	0.104662	-2.40277	0.016321	3679	0.196978
g__Lactobacillus	ALCOHOL_CAT	0.0805909	0.0337376	2.38875	0.0169409	5279	0.201934
g__Streptococcus	SYM_BLEDDING	0.385503	0.161639	2.38496	0.0171163	5298	0.201934
g__Shuttleworthia	BIRTH_CONTROL3	-0.208541	0.0876295	-2.3798	0.0173732	3679	0.202129
g__Bifidobacterium	EXA_VAGWAL	-0.518461	0.218163	-2.37648	0.0175178	4793	0.202129
g__Shuttleworthia	AGE	0.00949741	0.00403488	2.35382	0.0186171	5437	0.212477
g__Finegoldia	EXA_CERECT	-0.213276	0.0915087	-2.33067	0.0198259	3625	0.223841
g__Sneathia	BIRTH_CONTROL3	-0.321663	0.138743	-2.3184	0.0204825	3679	0.228794
g__DNF00809	SEX_PARTNER_CAT	0.560514	0.243223	2.30453	0.0212328	5165	0.234678
g__Allisonella	GRAVITY1	-0.361942	0.157895	-2.2923	0.0220023	1854	0.238169
g__Staphylococcus	SYM_ABDPAIN	-0.170716	0.0744823	-2.29204	0.0219425	5321	0.238169
g__Staphylococcus	PARITY1	0.205044	0.0898388	2.28235	0.0225365	3122	0.241463
g__Prevotella	AGE	0.0116126	0.00510317	2.27557	0.0229107	5437	0.242992
g__Aerococcus	EDU_CAT1	0.205164	0.0904367	2.26859	0.023342	4412	0.245091
g__Gemella	EDU_CAT1	0.120961	0.0535135	2.26039	0.0238459	4412	0.247903
g__Megasphaera	SEX_PARTNER_CAT	0.561363	0.249155	2.25307	0.024297	5165	0.250116
g__Atopobium	BIRTH_CONTROL1	-0.293616	0.130728	-2.24601	0.0248792	1275	0.253623
g__Dialister	SEX_PARTNER_CAT	0.527023	0.235931	2.2338	0.0255389	5165	0.257845
g__Dialister	SYM_YYD	0.342913	0.153975	2.22706	0.0259861	5198	0.259861
f__Enterobacteriaceae	AGE	0.00822384	0.00370651	2.21875	0.0265449	5437	0.260735
g__Parvimonas	EXA_CERBLE	0.357425	0.161114	2.21847	0.0265701	4782	0.260735
g__Prevotella	EXA_CERBLE	0.327849	0.148961	2.2009	0.0277913	4782	0.270193
g__Parvimonas	SYM_BLEDDING	0.325306	0.148171	2.19548	0.0281726	5298	0.271387
g__Ureaplasma	WAISTLINE	-0.0180133	0.00823549	-2.18728	0.0288414	1975	0.274789
g__Shuttleworthia	ALCOHOL_CAT	0.14228	0.0652536	2.18041	0.0292713	5279	0.274789
g__Prevotella	SYM_ABDPAIN	-0.226527	0.103918	-2.17987	0.0293108	5321	0.274789
g__Atopobium	ETHINIC	0.321172	0.148105	2.16854	0.0301635	5133	0.27901
g__Megasphaera	ETHINIC	0.465478	0.21539	2.1611	0.0307344	5133	0.27901
g__Peptoniphilus	EDU_CAT1	0.168013	0.0775924	2.16532	0.0304168	4412	0.27901
g__Gardnerella	EDU_CAT2	0.351047	0.162522	2.15999	0.0308693	2506	0.27901
g__Mageeibacillus	SMOKING_CAT	0.477826	0.221982	2.15254	0.0314005	5246	0.27901
g__Lactobacillus	PARITY1	-0.108079	0.0503441	-2.1468	0.0318869	3122	0.27901
g__Finegoldia	MENSTRUAL_PHASE_REG2	-0.336334	0.15648	-2.14938	0.0316705	3657	0.27901
g__Dialister	EXA_ORDOR	0.376552	0.174843	2.15365	0.0313173	4810	0.27901
g__Ureaplasma	ADVERSE_PREGNANCY2	0.317053	0.148649	2.1329	0.0330031	3519	0.28639
f__Enterobacteriaceae	MENSTRUAL_REGULAR	0.201274	0.0947932	2.1233	0.0337791	4899	0.290722
g__Gardnerella	EXA_VAGWAL	0.296749	0.140392	2.11371	0.0345917	4793	0.295295
g__Porphyromonas	EDU_CAT2	0.346175	0.16422	2.10799	0.0351323	2506	0.296463
g__Sneathia	SYM_PAINBLE	0.317496	0.150825	2.10507	0.0353326	5305	0.296463
g__Ureaplasma	SYM_BLEDDING	0.302149	0.143724	2.10229	0.0355756	5298	0.296463
f__Enterobacteriaceae	ADVERSE_PREGNANCY1	-0.183534	0.0876798	-2.09322	0.0363976	3704	0.300925
g__Anaerococcus	BIRTH_CONTROL3	-0.262653	0.125739	-2.08888	0.0367881	3679	0.301778
g__Dialister	EXA_VAGWAL	0.438816	0.211107	2.07864	0.0377038	4793	0.306448
g__DNF00809	EXA_ORDOR	0.373894	0.180097	2.07607	0.0379412	4810	0.306448
g__Ureaplasma	BMI	0.0263828	0.0127375	2.07127	0.0383813	5437	0.307125
g__Parvimonas	SMOKING_CAT	0.421804	0.203948	2.06819	0.038671	5246	0.307125
g__Streptococcus	SYM_YYD	0.328415	0.158982	2.06574	0.0389025	5198	0.307125
f__Enterobacteriaceae	EXA_CERDIS	-0.212327	0.103059	-2.06025	0.039428	4864	0.308951
g__Porphyromonas	EXA_ORDOR	0.250242	0.121956	2.05191	0.040233	4810	0.312923
g__Sneathia	MENSTRUAL_REGULAR	-0.325285	0.159016	-2.04561	0.0408484	4899	0.315374
g__Aerococcus	SYM_BLEDDING	0.303746	0.149043	2.03797	0.0416024	5298	0.31885
f__Enterobacteriaceae	EXA_VAGWAL	-0.260874	0.128515	-2.02991	0.0424207	4793	0.322766
g__Lactobacillus	SYM_PAINBLE	-0.102854	0.0510442	-2.015	0.043955	5305	0.330675
g__Anaerococcus	EXA_ORDOR	0.337176	0.167435	2.01377	0.04409	4810	0.330675
g__Streptococcus	PS_HYPERTENSION	0.558614	0.281033	1.98772	0.0468948	5296	0.349217
g__Shuttleworthia	WAISTLINE	-0.0128644	0.00652791	-1.97069	0.048902	1975	0.351692
g__Ureaplasma	ALCOHOL_CAT	0.172095	0.0872751	1.97187	0.0486764	5279	0.351692
g__Fusobacterium	BIRTH_CONTROL1	0.258849	0.131197	1.97297	0.0487209	1275	0.351692
g__Parvimonas	SYM_URIOSP	0.217993	0.110454	1.97362	0.0484773	5300	0.351692
g__Dialister	EXA_CERDIS	0.332686	0.168604	1.97318	0.0485319	4864	0.351692
g__Parvimonas	EDU_CAT1	0.175441	0.0901768	1.94552	0.0517764	4412	0.356552
g__Gardnerella	INCOME2	0.182237	0.0936549	1.94584	0.0517813	2656	0.356552
g__Gemella	BIRTH_CONTROL3	-0.141527	0.0723697	-1.95561	0.0505871	3679	0.356552
g__Allisonella	ADVERSE_PREGNANCY2	-0.307588	0.158595	-1.93945	0.0525268	3519	0.356552
g__Sneathia	MENSTRUAL_PHASE_REG3	-0.201598	0.103771	-1.94272	0.0521278	3657	0.356552
g__Bifidobacterium	SYM_YYD	0.316972	0.162397	1.95184	0.0510114	5198	0.356552
g__Anaerococcus	SYM_YYD	0.288426	0.148624	1.94064	0.0523564	5198	0.356552
g__Parvimonas	SYM_YYD	0.280861	0.145104	1.93558	0.0529735	5198	0.356552
g__Atopobium	EXA_CERBLE	0.240619	0.122993	1.95636	0.0504816	4782	0.356552
g__Gemella	EXA_CERBLE	0.186061	0.0960609	1.9369	0.0528165	4782	0.356552
g__Prevotella	INCOME1	-0.230186	0.119574	-1.92505	0.054339	2471	0.363414
g__Aerococcus	EXA_ORDOR	0.317532	0.165246	1.92157	0.0547194	4810	0.363642
g__Gemella	WAISTLINE	0.0098872	0.00516476	1.91436	0.0557217	1975	0.364984
g__Prevotella	SYM_BLEDDING	0.25951	0.135746	1.91174	0.0559643	5298	0.364984
g__Atopobium	EXA_ORDOR	0.241254	0.126149	1.91245	0.0558787	4810	0.364984
g__Allisonella	EDU_CAT2	0.432788	0.227354	1.90359	0.0570796	2506	0.36996
g__Mageeibacillus	SEX_PARTNER_CAT	0.459794	0.242458	1.89639	0.0579645	5165	0.371114
g__Allisonella	EXA_ORDOR	0.327937	0.172873	1.89699	0.0578899	4810	0.371114
g__Fusobacterium	EXA_ORDOR	0.203376	0.108267	1.87848	0.0603768	4810	0.384216
g__Gardnerella	SYM_BLEDDING	0.194047	0.103641	1.8723	0.0612205	5298	0.387238
g__Shuttleworthia	EDU_CAT2	0.282339	0.151076	1.86885	0.0617618	2506	0.387375
g__Parvimonas	SEX72	0.520619	0.279268	1.86423	0.0623489	4976	0.387375
g__Atopobium	MENSTRUAL_PHASE_REG3	-0.136246	0.0729962	-1.86648	0.0620553	3657	0.387375
g__Porphyromonas	SEX72	0.384323	0.207277	1.85415	0.0637769	4976	0.393916
g__Streptococcus	BMI	0.0263263	0.014326	1.83765	0.0661684	5437	0.404798
g__Staphylococcus	WAISTLINE	-0.00886739	0.0048603	-1.82445	0.0682374	1975	0.404798
g__Gardnerella	EDU_CAT1	0.116449	0.0637651	1.82622	0.0678858	4412	0.404798
g__Ureaplasma	PARITY2	-0.260289	0.141971	-1.8334	0.0668494	2832	0.404798
g__Fusobacterium	DRUG_ESTROGEN	0.482523	0.263747	1.82949	0.0673879	4825	0.404798
g__Anaerococcus	SYM_PAINBLE	0.255637	0.140124	1.82437	0.0681535	5305	0.404798
g__Fusobacterium	EXA_VAGWAL	0.238631	0.130474	1.82896	0.0674688	4793	0.404798
f__Enterobacteriaceae	BIRTH_CONTROL3	-0.147802	0.0814311	-1.81505	0.0695983	3679	0.406704
g__Gemella	ADVERSE_PREGNANCY2	0.166354	0.0916914	1.81428	0.0697207	3519	0.406704
g__Streptococcus	SYM_ITCHING	0.18254	0.100595	1.81461	0.0696396	5347	0.406704
g__Atopobium	WAISTLINE	-0.0115558	0.00640398	-1.80447	0.071313	1975	0.408357
g__Finegoldia	INCOME1	-0.169661	0.0938632	-1.80753	0.0708025	2471	0.408357
g__Veillonella	DRUG_ANTIBIOTICS	-0.481835	0.266311	-1.80929	0.0704679	4828	0.408357
g__Staphylococcus	SYM_URIOSP	-0.130769	0.0725579	-1.80227	0.0715596	5300	0.408357
g__Finegoldia	EDU_CAT1	-0.118113	0.0658038	-1.79493	0.0727344	4412	0.412817
f__Enterobacteriaceae	ETHINIC	-0.223713	0.125797	-1.77836	0.0754036	5133	0.425665
g__Sneathia	AGE	0.0106441	0.00616255	1.72722	0.0841847	5437	0.426836
g__Mageeibacillus	BMI	0.024903	0.0143091	1.74036	0.0818534	5437	0.426836
g__Peptoniphilus	BMI	0.0200715	0.0114262	1.75663	0.0790378	5437	0.426836
g__Anaerococcus	ETHINIC	0.35031	0.197544	1.77333	0.0762335	5133	0.426836
g__Parvimonas	ETHINIC	0.329565	0.19205	1.71604	0.0862161	5133	0.426836
g__Gemella	EDU_CAT2	0.229821	0.13087	1.7561	0.0791951	2506	0.426836
g__Anaerococcus	INCOME1	-0.223486	0.128528	-1.73882	0.0821934	2471	0.426836
g__Parvimonas	INCOME1	-0.216445	0.12534	-1.72686	0.0843192	2471	0.426836
f__Enterobacteriaceae	SEX_PARTNER_CAT	-0.252349	0.146191	-1.72616	0.0843782	5165	0.426836
g__Mageeibacillus	BIRTH_CONTROL3	-0.237173	0.135246	-1.75364	0.0795765	3679	0.426836
g__Atopobium	PARITY1	0.179005	0.103793	1.72463	0.084694	3122	0.426836
g__Staphylococcus	ADVERSE_PREGNANCY2	-0.175319	0.102111	-1.71694	0.0860795	3519	0.426836
g__Lactobacillus	ADVERSE_PREGNANCY2	0.0972417	0.0562665	1.72823	0.0840349	3519	0.426836
g__Sneathia	MENSTRUAL_PHASE_REG1	0.179461	0.10441	1.71881	0.0857351	3657	0.426836
g__Veillonella	MENSTRUAL_PHASE_REG3	-0.146977	0.0833671	-1.763	0.0779843	3657	0.426836
g__Ureaplasma	MENSTRUAL_PHASE_REG3	-0.158641	0.0913724	-1.7362	0.082614	3657	0.426836
g__Sneathia	DRUG_ANTIBIOTICS	0.581179	0.329481	1.76392	0.0778087	4828	0.426836
g__Gardnerella	DRUG_ESTROGEN	-0.494785	0.288667	-1.71404	0.0865868	4825	0.426836
g__Streptococcus	DRUG_GLULIP	-0.766748	0.439852	-1.74319	0.0813637	4827	0.426836
g__Prevotella	PS_DIABETES	-0.463378	0.268068	-1.72859	0.083942	5297	0.426836
g__Ureaplasma	SYM_PAINBLE	0.233672	0.132621	1.76196	0.0781346	5305	0.426836
g__Allisonella	SYM_YYD	0.267685	0.152053	1.76047	0.0783872	5198	0.426836
g__Lactobacillus	EXA_CERDIS	-0.10197	0.0593114	-1.71923	0.085637	4864	0.426836
g__Allisonella	EXA_CERDIS	0.290808	0.166672	1.74479	0.0810852	4864	0.426836
g__Porphyromonas	EXA_VAGWAL	0.255532	0.146948	1.73893	0.0821116	4793	0.426836
g__Anaerococcus	EXA_CERECT	-0.224722	0.130153	-1.7266	0.0843256	3625	0.426836
g__Bifidobacterium	EXA_CERBLE	-0.30537	0.176791	-1.72729	0.0841801	4782	0.426836
g__Megasphaera	MENSTRUAL_PHASE_REG2	0.424699	0.248127	1.71162	0.0870522	3657	0.427125
g__Dialister	AGE	0.0100463	0.00591596	1.69817	0.0895325	5437	0.430833
g__Megasphaera	SMOKING_CAT	0.386664	0.227519	1.69948	0.0892886	5246	0.430833
g__Sneathia	SMOKING_CAT	0.381082	0.224635	1.69645	0.0898595	5246	0.430833
g__Gardnerella	PARITY2	0.180049	0.105647	1.70424	0.088447	2832	0.430833
g__Veillonella	MENSTRUAL_PHASE_REG1	0.142833	0.0838737	1.70295	0.0886632	3657	0.430833
g__Porphyromonas	INCOME1	-0.159311	0.094405	-1.68753	0.0916305	2471	0.435348
g__Megasphaera	SYM_PAINBLE	0.257654	0.152578	1.68867	0.0913414	5305	0.435348
g__Aerococcus	SYM_ITCHING	0.155786	0.0925249	1.68372	0.0922952	5347	0.436532
g__Lactobacillus	BIRTH_CONTROL2	0.203787	0.121955	1.671	0.0950894	889	0.441494
g__Staphylococcus	PARITY2	0.164689	0.0985608	1.67094	0.0948453	2832	0.441494
g__Shuttleworthia	PARITY2	0.179442	0.107529	1.66877	0.0952756	2832	0.441494
f__Enterobacteriaceae	ADVERSE_PREGNANCY2	-0.17561	0.105005	-1.6724	0.0945348	3519	0.441494
g__Fusobacterium	SYM_YYD	0.159939	0.0959072	1.66765	0.0954469	5198	0.441494
g__Finegoldia	MENSTRUAL_PHASE_REG1	0.111317	0.0668602	1.66492	0.0960146	3657	0.442173
g__Fusobacterium	PARITY2	-0.161209	0.0970798	-1.66058	0.0969094	2832	0.444344
g__Veillonella	EXA_CERECT	0.193709	0.116821	1.65818	0.097369	3625	0.44451
g__Finegoldia	EDU_CAT2	-0.276475	0.16714	-1.65415	0.098224	2506	0.445108
g__Atopobium	GRAVITY2	0.184908	0.111841	1.65331	0.0983476	3991	0.445108
g__Parvimonas	EDU_CAT2	0.360758	0.219511	1.64346	0.100415	2506	0.452512
g__Fusobacterium	SYM_BLEDDING	0.159677	0.0982568	1.6251	0.1042	5298	0.467566
g__Streptococcus	SEX_PARTNER_CAT	0.393188	0.243035	1.61783	0.105762	5165	0.472553
g__Ureaplasma	SEX72	0.437564	0.271417	1.61215	0.106994	4976	0.474024
g__Ureaplasma	MENSTRUAL_PHASE_REG2	-0.347105	0.215208	-1.61288	0.106858	3657	0.474024
g__Parvimonas	PS_DIABETES	0.468045	0.292584	1.59969	0.109727	5297	0.484089
g__Ureaplasma	AGE	0.00862673	0.00541434	1.59331	0.111149	5437	0.487021
f__Enterobacteriaceae	BIRTH_CONTROL2	-0.354595	0.222997	-1.59013	0.112176	889	0.487021
g__Staphylococcus	GRAVITY2	0.1549	0.0972858	1.59222	0.111415	3991	0.487021
g__Atopobium	SYM_ITCHING	0.111224	0.070021	1.58844	0.112247	5347	0.487021
g__Bifidobacterium	INCOME2	0.238208	0.150468	1.58312	0.113515	2656	0.490495
g__Mageeibacillus	SYM_PAINBLE	0.23525	0.148999	1.57887	0.114425	5305	0.492403
g__Allisonella	SMOKING_CAT	0.336592	0.214288	1.57074	0.116303	5246	0.494404
g__Allisonella	PARITY2	-0.247041	0.157113	-1.57238	0.115975	2832	0.494404
g__Gardnerella	MENSTRUAL_PHASE_REG3	-0.106903	0.0678949	-1.57453	0.115452	3657	0.494404
g__Megasphaera	MENSTRUAL_REGULAR	-0.251545	0.160983	-1.56255	0.118222	4899	0.500539
g__Allisonella	EXA_VAGWAL	0.323715	0.208563	1.55212	0.120699	4793	0.508973
g__Finegoldia	PS_HYPERTENSION	0.287604	0.185897	1.54712	0.121895	5296	0.511959
g__Staphylococcus	EDU_CAT2	-0.224259	0.145464	-1.54168	0.12328	2506	0.513668
g__Shuttleworthia	PS_HYPERTENSION	-0.28461	0.184524	-1.54241	0.123035	5296	0.513668
g__Atopobium	EDU_CAT2	0.268093	0.174135	1.53957	0.123793	2506	0.513766
g__Prevotella	ADVERSE_PREGNANCY2	0.219205	0.142682	1.53632	0.124551	3519	0.514877
g__Megasphaera	BIRTH_CONTROL1	-0.327306	0.213928	-1.52998	0.126277	1275	0.515038
g__Ureaplasma	PARITY1	-0.201714	0.131692	-1.53171	0.125695	3122	0.515038
g__Peptoniphilus	MENSTRUAL_REGULAR	-0.187241	0.12269	-1.52613	0.127043	4899	0.515038
g__Mageeibacillus	EXA_CERBLE	0.270444	0.176388	1.53323	0.125286	4782	0.515038
g__Megasphaera	EXA_CERBLE	0.274412	0.179613	1.5278	0.126629	4782	0.515038
g__Ureaplasma	SMOKING_CAT	0.30023	0.197558	1.51971	0.128645	5246	0.518288
g__Peptoniphilus	PS_DIABETES	0.386077	0.254171	1.51896	0.128832	5297	0.518288
g__Parvimonas	BMI	0.0197019	0.0131281	1.50074	0.13348	5437	0.521256
g__Prevotella	WAISTLINE	-0.0120918	0.00799844	-1.51177	0.130756	1975	0.521256
g__Lactobacillus	ETHINIC	-0.109329	0.072676	-1.50433	0.132559	5133	0.521256
g__Gardnerella	SMOKING_CAT	0.215474	0.143865	1.49775	0.134258	5246	0.521256
g__Dialister	ALCOHOL_CAT	-0.143863	0.0956891	-1.50344	0.132786	5279	0.521256
g__Porphyromonas	SEX_PARTNER_CAT	0.248193	0.165834	1.49664	0.134549	5165	0.521256
g__Atopobium	SEX72	0.322587	0.213134	1.51354	0.130207	4976	0.521256
g__Fusobacterium	GRAVITY2	-0.145756	0.0965518	-1.50961	0.131222	3991	0.521256
g__Megasphaera	MENSTRUAL_PHASE_REG3	-0.157509	0.105365	-1.49489	0.13503	3657	0.521256
g__Aerococcus	EXA_CERECT	0.191946	0.128194	1.49731	0.1344	3625	0.521256
g__Mageeibacillus	EXA_CERECT	0.206135	0.137721	1.49675	0.134545	3625	0.521256
g__Atopobium	SYM_BLEDDING	0.166404	0.112538	1.47864	0.139295	5298	0.535751
g__Ureaplasma	ETHINIC	-0.274147	0.187283	-1.46381	0.143307	5133	0.536299
g__Bifidobacterium	EDU_CAT1	0.149384	0.101856	1.46662	0.142551	4412	0.536299
g__Prevotella	EDU_CAT2	0.303868	0.207665	1.46326	0.143524	2506	0.536299
g__DNF00809	SMOKING_CAT	0.325713	0.222553	1.46353	0.143382	5246	0.536299
g__Veillonella	SYM_BLEDDING	0.196914	0.134338	1.46581	0.14276	5298	0.536299
g__Bifidobacterium	EXA_CERDIS	-0.256157	0.17471	-1.46619	0.142662	4864	0.536299
g__Lactobacillus	EXA_VAGWAL	-0.108951	0.0741768	-1.46881	0.141951	4793	0.536299
g__Fusobacterium	EXA_CERBLE	0.155417	0.10552	1.47286	0.140855	4782	0.536299
g__Porphyromonas	WAISTLINE	-0.00979832	0.00672208	-1.45763	0.145104	1975	0.536729
g__Gemella	ALCOHOL_CAT	0.0783099	0.0537353	1.45733	0.145086	5279	0.536729
g__Streptococcus	BIRTH_CONTROL3	-0.195938	0.134812	-1.45341	0.146195	3679	0.536729
f__Enterobacteriaceae	PARITY2	-0.142653	0.0981368	-1.45361	0.146166	2832	0.536729
g__Gemella	MENSTRUAL_REGULAR	-0.122141	0.0839431	-1.45504	0.145723	4899	0.536729
g__Bifidobacterium	SEX_PARTNER_CAT	-0.362092	0.250502	-1.44547	0.148388	5165	0.538165
g__Gemella	SYM_PAINBLE	0.118193	0.0815143	1.44996	0.147129	5305	0.538165
g__Shuttleworthia	EXA_VAGWAL	0.208668	0.144447	1.4446	0.148636	4793	0.538165
g__Dialister	EXA_CERBLE	0.247284	0.171086	1.44537	0.148419	4782	0.538165
g__Allisonella	BIRTH_CONTROL2	-0.510228	0.353574	-1.44306	0.149371	889	0.538969
g__Bifidobacterium	ETHINIC	0.30957	0.214965	1.44009	0.149903	5133	0.539033
g__Aerococcus	GRAVITY1	-0.231382	0.16103	-1.43689	0.150922	1854	0.539763
g__Dialister	SYM_ABDPAIN	-0.172789	0.120348	-1.43575	0.151134	5321	0.539763
g__Atopobium	MENSTRUAL_PHASE_REG2	0.245119	0.171952	1.42551	0.154096	3657	0.546623
g__Gemella	EXA_VAGWAL	0.169034	0.118527	1.42613	0.153897	4793	0.546623
g__Veillonella	BMI	0.0168353	0.0118971	1.41508	0.157103	5437	0.555413
g__DNF00809	SYM_YYD	0.224048	0.158531	1.41327	0.157635	5198	0.555426
g__Allisonella	SYM_URIOSP	-0.162543	0.115881	-1.40268	0.160772	5300	0.563022
g__Parvimonas	EXA_VAGWAL	0.279065	0.198992	1.40239	0.160863	4793	0.563022
g__Prevotella	EDU_CAT1	0.117256	0.0837736	1.39967	0.161682	4412	0.564006
g__DNF00809	ETHINIC	0.294179	0.210534	1.3973	0.162384	5133	0.564581
g__Megasphaera	EDU_CAT1	0.142167	0.102399	1.38836	0.165098	4412	0.572123
g__Finegoldia	INCOME2	-0.137683	0.0996297	-1.38194	0.167107	2656	0.57368
g__DNF00809	SEX72	0.422598	0.305963	1.38121	0.167277	4976	0.57368
g__Shuttleworthia	DRUG_GLULIP	0.392533	0.285231	1.37619	0.168826	4827	0.57368
g__DNF00809	SYM_ITCHING	0.138736	0.100481	1.38071	0.167426	5347	0.57368
g__Allisonella	SYM_ABDPAIN	-0.16402	0.119055	-1.37768	0.16836	5321	0.57368
g__Prevotella	EXA_VAGWAL	0.253349	0.183952	1.37725	0.168499	4793	0.57368
g__Dialister	SMOKING_CAT	0.296772	0.216235	1.37245	0.169983	5246	0.575748
g__Gemella	AGE	-0.0045426	0.00333385	-1.36257	0.173075	5437	0.584337
g__Gemella	SMOKING_CAT	0.164927	0.121686	1.35535	0.175365	5246	0.585542
g__Staphylococcus	SMOKING_CAT	-0.180809	0.133642	-1.35293	0.176136	5246	0.585542
g__Anaerococcus	PS_HYPERTENSION	0.35764	0.263739	1.35604	0.175146	5296	0.585542
g__Fusobacterium	SYM_ABDPAIN	0.101553	0.0750759	1.35267	0.17622	5321	0.585542
g__Streptococcus	SYM_URIOSP	0.163406	0.120396	1.35724	0.174765	5300	0.585542
g__Finegoldia	EXA_CERBLE	-0.154819	0.114703	-1.34974	0.177164	4782	0.586822
g__Megasphaera	SEX72	0.419007	0.312509	1.34078	0.180052	4976	0.588472
g__Peptoniphilus	ADVERSE_PREGNANCY1	-0.147045	0.109301	-1.34532	0.178606	3704	0.588472
g__Streptococcus	DRUG_ANTIBIOTICS	-0.43357	0.323675	-1.33952	0.180465	4828	0.588472
g__Bifidobacterium	DRUG_ESTROGEN	-0.621819	0.464136	-1.33973	0.180395	4825	0.588472
g__Parvimonas	SYM_PAINBLE	0.18335	0.136772	1.34055	0.180124	5305	0.588472
g__Dialister	PS_UTI	0.192974	0.144288	1.33742	0.181145	5217	0.588862
g__Mageeibacillus	EDU_CAT2	0.320078	0.240746	1.32953	0.183797	2506	0.590892
g__Veillonella	BIRTH_CONTROL2	-0.415678	0.312345	-1.33083	0.183601	889	0.590892
g__Gardnerella	PS_HYPERTENSION	-0.241781	0.181975	-1.32865	0.184021	5296	0.590892
g__Gemella	PS_UTI	0.107816	0.0810007	1.33105	0.183231	5217	0.590892
g__Anaerococcus	WAISTLINE	-0.011838	0.00894097	-1.32401	0.185655	1975	0.594323
g__Bifidobacterium	PS_UTI	0.199875	0.152354	1.31191	0.189608	5217	0.604252
g__Porphyromonas	SYM_ITCHING	0.0903936	0.0689803	1.31043	0.190109	5347	0.604252
g__Lactobacillus	SYM_URIOSP	-0.0539681	0.0412521	-1.30825	0.190845	5300	0.604252
g__Porphyromonas	SYM_PAINBLE	-0.133944	0.102433	-1.30762	0.191059	5305	0.604252
g__Prevotella	BMI	0.0156129	0.0120055	1.30048	0.193493	5437	0.604509
g__Atopobium	EDU_CAT1	0.0906038	0.0696736	1.3004	0.193531	4412	0.604509
g__Bifidobacterium	GRAVITY2	0.212867	0.163984	1.2981	0.194329	3991	0.604509
g__Lactobacillus	MENSTRUAL_PHASE_REG2	-0.106465	0.0821136	-1.29655	0.194868	3657	0.604509
g__Prevotella	PS_HYPERTENSION	0.305608	0.236186	1.29393	0.195746	5296	0.604509
g__Megasphaera	PS_UTI	-0.198402	0.152199	-1.30357	0.192438	5217	0.604509
g__Peptoniphilus	EXA_VAGWAL	-0.223328	0.172472	-1.29487	0.195428	4793	0.604509
g__Allisonella	EXA_CERBLE	0.219753	0.168867	1.30134	0.193205	4782	0.604509
g__Shuttleworthia	EXA_CERDIS	0.148771	0.115313	1.29015	0.197061	4864	0.606788
g__Sneathia	BMI	0.0186432	0.0144977	1.28594	0.198519	5437	0.607712
g__Staphylococcus	DRUG_ANTIBIOTICS	-0.2443	0.189792	-1.2872	0.198088	4828	0.607712
g__Staphylococcus	INCOME2	-0.117478	0.0922327	-1.27371	0.202878	2656	0.615808
g__Veillonella	BIRTH_CONTROL1	0.232854	0.182324	1.27715	0.20179	1275	0.615808
g__Peptoniphilus	BIRTH_CONTROL2	-0.364881	0.286697	-1.27271	0.203469	889	0.615808
g__DNF00809	EXA_CERECT	0.177799	0.139796	1.27185	0.20351	3625	0.615808
g__Atopobium	MENSTRUAL_PHASE_REG1	0.0931709	0.0734566	1.26838	0.204744	3657	0.617761
g__Gardnerella	MENSTRUAL_PHASE_REG1	0.0861812	0.0683138	1.26155	0.207193	3657	0.623359
g__Atopobium	BMI	0.012478	0.0099689	1.25169	0.210736	5437	0.625645
g__Prevotella	BIRTH_CONTROL2	-0.364714	0.290479	-1.25556	0.20962	889	0.625645
g__Parvimonas	ADVERSE_PREGNANCY1	-0.159487	0.127464	-1.25123	0.210932	3704	0.625645
g__DNF00809	SYM_PAINBLE	0.186833	0.149281	1.25156	0.210787	5305	0.625645
g__Finegoldia	SYM_BLEDDING	-0.13441	0.107207	-1.25374	0.209992	5298	0.625645
g__Gardnerella	AGE	0.00488116	0.00391446	1.24696	0.212468	5437	0.628426
g__Gemella	BIRTH_CONTROL1	-0.135591	0.10914	-1.24236	0.214339	1275	0.628649
g__Aerococcus	SYM_ABDPAIN	-0.14193	0.114008	-1.24491	0.21322	5321	0.628649
g__Ureaplasma	EXA_VAGWAL	0.239519	0.192669	1.24316	0.213869	4793	0.628649
g__Aerococcus	BIRTH_CONTROL1	-0.229024	0.185213	-1.23654	0.216491	1275	0.632171
g__DNF00809	SYM_ABDPAIN	-0.153131	0.123955	-1.23538	0.216744	5321	0.632171
g__Porphyromonas	BIRTH_CONTROL1	0.180981	0.147493	1.22705	0.220037	1275	0.633457
g__Atopobium	BIRTH_CONTROL2	-0.275573	0.223642	-1.2322	0.218212	889	0.633457
g__Aerococcus	ADVERSE_PREGNANCY2	0.190802	0.155452	1.2274	0.219754	3519	0.633457
g__Finegoldia	SYM_URIOSP	0.0980792	0.0800738	1.22486	0.220683	5300	0.633457
g__Megasphaera	SYM_YYD	0.199312	0.162458	1.22686	0.219933	5198	0.633457
g__Gardnerella	EXA_CERECT	0.110983	0.0906276	1.2246	0.220805	3625	0.633457
g__Veillonella	PARITY2	-0.170786	0.139643	-1.22302	0.221426	2832	0.633508
f__Enterobacteriaceae	INCOME2	-0.110528	0.0908695	-1.21634	0.223964	2656	0.639029
g__Aerococcus	BIRTH_CONTROL3	-0.150543	0.124124	-1.21285	0.225267	3679	0.641005
f__Enterobacteriaceae	WAISTLINE	0.0062909	0.00521537	1.20622	0.227878	1975	0.64258
g__Atopobium	SMOKING_CAT	0.186925	0.155128	1.20497	0.228269	5246	0.64258
g__Allisonella	GRAVITY2	-0.187467	0.1552	-1.2079	0.227156	3991	0.64258
g__Parvimonas	EXA_ORDOR	0.19907	0.164982	1.20661	0.227641	4810	0.64258
g__Anaerococcus	SEX72	0.342027	0.2851	1.19967	0.230324	4976	0.644872
g__Finegoldia	ADVERSE_PREGNANCY2	-0.130514	0.109351	-1.19354	0.232741	3519	0.644872
g__Staphylococcus	MENSTRUAL_PHASE_REG3	0.0748166	0.0627683	1.19195	0.233359	3657	0.644872
g__Mageeibacillus	PS_HYPERTENSION	0.336535	0.280617	1.19927	0.230477	5296	0.644872
g__Sneathia	PS_HYPERTENSION	0.339605	0.284629	1.19315	0.232866	5296	0.644872
g__Gardnerella	EXA_CERDIS	0.134453	0.112374	1.19648	0.231568	4864	0.644872
f__Enterobacteriaceae	EXA_ORDOR	-0.126861	0.106441	-1.19184	0.233382	4810	0.644872
g__Anaerococcus	SMOKING_CAT	-0.248121	0.209182	-1.18615	0.235617	5246	0.644872
g__Bifidobacterium	BIRTH_CONTROL1	0.243913	0.206195	1.18292	0.237067	1275	0.644872
g__Dialister	GRAVITY2	-0.184284	0.15577	-1.18305	0.236859	3991	0.644872
g__Anaerococcus	PARITY2	-0.182502	0.153749	-1.18701	0.235325	2832	0.644872
g__Peptoniphilus	MENSTRUAL_PHASE_REG1	0.0957541	0.0809549	1.18281	0.236963	3657	0.644872
g__Shuttleworthia	DRUG_ESTROGEN	-0.343972	0.289769	-1.18706	0.235264	4825	0.644872
g__Bifidobacterium	SYM_BLEDDING	0.196432	0.166616	1.17895	0.238471	5298	0.645347
g__Gemella	EXA_CERECT	0.0865176	0.0733126	1.18012	0.238032	3625	0.645347
g__Fusobacterium	EDU_CAT2	0.176386	0.150518	1.17186	0.241368	2506	0.649836
g__Ureaplasma	BIRTH_CONTROL1	0.214057	0.182523	1.17277	0.241113	1275	0.649836
g__Bifidobacterium	SYM_ITCHING	0.120677	0.103416	1.16691	0.243301	5347	0.653365
g__Finegoldia	SMOKING_CAT	-0.170943	0.147061	-1.1624	0.245128	5246	0.654825
g__Veillonella	BIRTH_CONTROL3	-0.126646	0.109228	-1.15947	0.246339	3679	0.654825
g__Streptococcus	EXA_CERDIS	-0.200576	0.172946	-1.15976	0.246202	4864	0.654825
g__Gardnerella	EXA_CERBLE	0.132269	0.11404	1.15985	0.246169	4782	0.654825
g__Anaerococcus	AGE	0.0065417	0.00571832	1.14399	0.252678	5437	0.656713
g__Bifidobacterium	BMI	0.0169097	0.0147643	1.14531	0.252132	5437	0.656713
g__Peptoniphilus	WAISTLINE	0.00870349	0.0075393	1.15442	0.248472	1975	0.656713
g__Gardnerella	INCOME1	0.101236	0.0884402	1.14468	0.252454	2471	0.656713
g__Staphylococcus	INCOME1	-0.0992956	0.0863942	-1.14933	0.250532	2471	0.656713
g__Gemella	PS_HYPERTENSION	0.176697	0.153409	1.1518	0.249454	5296	0.656713
g__Aerococcus	PS_HYPERTENSION	0.298441	0.259707	1.14914	0.250549	5296	0.656713
g__Atopobium	EXA_CERECT	0.113236	0.0986697	1.14763	0.251198	3625	0.656713
g__Staphylococcus	EXA_ORDOR	-0.122236	0.106595	-1.14673	0.251553	4810	0.656713
g__Finegoldia	ADVERSE_PREGNANCY1	-0.104055	0.0912732	-1.14004	0.254343	3704	0.659409
g__Finegoldia	SEX72	0.228185	0.200558	1.13775	0.255279	4976	0.660204
f__Enterobacteriaceae	DRUG_ESTROGEN	0.298751	0.263323	1.13454	0.256623	4825	0.662051
g__Mageeibacillus	EDU_CAT1	0.110602	0.0989507	1.11775	0.263736	4412	0.66209
f__Enterobacteriaceae	EDU_CAT2	0.169024	0.151182	1.11802	0.263669	2506	0.66209
g__Shuttleworthia	INCOME1	-0.0957067	0.0857317	-1.11635	0.264382	2471	0.66209
g__Bifidobacterium	SMOKING_CAT	-0.255358	0.229104	-1.11459	0.265076	5246	0.66209
g__Lactobacillus	SMOKING_CAT	-0.0864865	0.0765475	-1.12984	0.258595	5246	0.66209
f__Enterobacteriaceae	SEX72	0.205145	0.182988	1.12109	0.262306	4976	0.66209
g__Prevotella	BIRTH_CONTROL1	-0.191923	0.172186	-1.11462	0.265228	1275	0.66209
g__Anaerococcus	BIRTH_CONTROL1	-0.21678	0.192907	-1.12375	0.261335	1275	0.66209
g__Parvimonas	BIRTH_CONTROL2	-0.37145	0.333959	-1.11226	0.26634	889	0.66209
g__Parvimonas	ADVERSE_PREGNANCY2	-0.173558	0.153457	-1.13099	0.258138	3519	0.66209
g__Peptoniphilus	DRUG_ESTROGEN	-0.392928	0.352827	-1.11366	0.265483	4825	0.66209
g__Bifidobacterium	PS_DIABETES	0.365278	0.328858	1.11075	0.266728	5297	0.66209
g__Staphylococcus	SYM_ITCHING	-0.0676365	0.0602764	-1.12211	0.261868	5347	0.66209
f__Enterobacteriaceae	SYM_BLEDDING	0.11094	0.098636	1.12475	0.260748	5298	0.66209
g__Gemella	SYM_YYD	0.0982164	0.0867698	1.13192	0.257721	5198	0.66209
g__Lactobacillus	EXA_CERBLE	-0.0678084	0.0601854	-1.12666	0.259944	4782	0.66209
g__Gemella	ETHINIC	0.12908	0.116454	1.10842	0.267732	5133	0.663015
g__Ureaplasma	BIRTH_CONTROL2	0.349151	0.316634	1.1027	0.270471	889	0.663538
g__Bifidobacterium	PARITY1	0.167869	0.151736	1.10632	0.268673	3122	0.663538
g__Atopobium	DRUG_ANTIBIOTICS	-0.246486	0.223635	-1.10218	0.270439	4828	0.663538
g__Peptoniphilus	EXA_CERBLE	0.153972	0.139658	1.10249	0.270303	4782	0.663538
g__Fusobacterium	PS_UTI	0.0981023	0.0892142	1.09963	0.271546	5217	0.664623
g__Anaerococcus	BMI	0.0147716	0.0134527	1.09804	0.272235	5437	0.664759
g__Parvimonas	WAISTLINE	0.0100801	0.00923855	1.09109	0.27537	1975	0.669302
g__Atopobium	EXA_VAGWAL	0.165468	0.151484	1.09231	0.274751	4793	0.669302
g__Staphylococcus	PS_UTI	0.0971421	0.0891715	1.08938	0.276035	5217	0.669369
g__Fusobacterium	DRUG_GLULIP	0.282239	0.259439	1.08788	0.276702	4827	0.669439
g__Gardnerella	BMI	0.00990152	0.00920898	1.0752	0.282332	5437	0.67267
g__Gardnerella	WAISTLINE	0.00655573	0.00605589	1.08254	0.279148	1975	0.67267
g__Lactobacillus	EDU_CAT1	-0.0366729	0.0338995	-1.08182	0.279394	4412	0.67267
g__Shuttleworthia	SEX72	0.219103	0.202987	1.0794	0.280464	4976	0.67267
g__Fusobacterium	BIRTH_CONTROL3	-0.0828818	0.0771115	-1.07483	0.282521	3679	0.67267
g__Fusobacterium	SYM_PAINBLE	0.0973058	0.090425	1.07609	0.281935	5305	0.67267
g__Anaerococcus	EXA_VAGWAL	0.217964	0.202028	1.07888	0.280696	4793	0.67267
g__Dialister	INCOME1	-0.145355	0.135682	-1.07129	0.284145	2471	0.67327
g__Gardnerella	SEX_PARTNER_CAT	-0.168562	0.157544	-1.06994	0.284697	5165	0.67327
g__Finegoldia	EXA_ORDOR	0.126824	0.11844	1.07079	0.284318	4810	0.67327
g__Prevotella	GRAVITY1	-0.155267	0.145514	-1.06702	0.286103	1854	0.67356
g__Gemella	PARITY2	-0.0961966	0.0900972	-1.0677	0.285749	2832	0.67356
g__Lactobacillus	SEX_PARTNER_CAT	-0.0889297	0.0836069	-1.06366	0.287531	5165	0.6739
g__Veillonella	PS_UTI	0.131014	0.123129	1.06404	0.287362	5217	0.6739
g__Sneathia	SYM_ITCHING	0.107859	0.101604	1.06157	0.28848	5347	0.67462
g__Fusobacterium	INCOME1	-0.0926358	0.0876465	-1.05693	0.29065	2471	0.675944
g__Ureaplasma	ADVERSE_PREGNANCY1	0.13187	0.124724	1.05729	0.290447	3704	0.675944
g__Fusobacterium	ADVERSE_PREGNANCY2	-0.106602	0.100936	-1.05614	0.290978	3519	0.675944
g__Mageeibacillus	SYM_YYD	0.167044	0.15845	1.05424	0.291824	5198	0.676413
g__Mageeibacillus	BIRTH_CONTROL1	-0.215782	0.205804	-1.04848	0.29462	1275	0.678493
g__Porphyromonas	PARITY2	0.118951	0.113791	1.04535	0.295952	2832	0.678493
g__Dialister	ADVERSE_PREGNANCY1	0.142043	0.135788	1.04606	0.2956	3704	0.678493
f__Enterobacteriaceae	DRUG_GLULIP	0.273175	0.260774	1.04756	0.294895	4827	0.678493
f__Enterobacteriaceae	PS_DIABETES	0.204569	0.195146	1.04829	0.294553	5297	0.678493
g__Megasphaera	DRUG_GLULIP	-0.471101	0.451954	-1.04236	0.297296	4827	0.680089
f__Enterobacteriaceae	BIRTH_CONTROL1	-0.130764	0.125865	-1.03892	0.299045	1275	0.682602
g__Dialister	EDU_CAT1	0.0992503	0.0959693	1.03419	0.301105	4412	0.682879
g__Sneathia	SEX72	0.321281	0.310911	1.03335	0.301489	4976	0.682879
f__Enterobacteriaceae	SYM_ITCHING	-0.0637111	0.0615238	-1.03555	0.300459	5347	0.682879
g__Atopobium	SYM_ABDPAIN	-0.0890074	0.0861848	-1.03275	0.301768	5321	0.682879
g__Finegoldia	GRAVITY1	0.118914	0.115399	1.03046	0.302932	1854	0.68404
f__Enterobacteriaceae	GRAVITY2	-0.100974	0.0981726	-1.02854	0.30376	3991	0.684437
g__DNF00809	MENSTRUAL_REGULAR	-0.160079	0.156379	-1.02366	0.306047	4899	0.68518
g__Prevotella	MENSTRUAL_PHASE_REG1	0.0879024	0.0857055	1.02563	0.305133	3657	0.68518
g__Lactobacillus	MENSTRUAL_PHASE_REG3	0.0357137	0.0348686	1.02424	0.305791	3657	0.68518
g__Streptococcus	EXA_CERBLE	0.179429	0.175574	1.02195	0.306855	4782	0.685526
g__Allisonella	BIRTH_CONTROL1	-0.207693	0.20418	-1.0172	0.309255	1275	0.689422
g__Gemella	BIRTH_CONTROL2	-0.201123	0.199116	-1.01008	0.312743	889	0.690965
g__Atopobium	PARITY2	0.114147	0.113098	1.00928	0.312929	2832	0.690965
g__Prevotella	MENSTRUAL_PHASE_REG3	-0.0860092	0.0851907	-1.00961	0.312751	3657	0.690965
g__Mageeibacillus	SYM_ABDPAIN	-0.124807	0.123749	-1.00855	0.313237	5321	0.690965
f__Enterobacteriaceae	SYM_YYD	0.0978683	0.0968492	1.01052	0.312293	5198	0.690965
g__Lactobacillus	GRAVITY2	-0.0553139	0.0553778	-0.998846	0.31793	3991	0.699847
f__Enterobacteriaceae	EXA_CERECT	-0.0773777	0.077791	-0.994688	0.319955	3625	0.70283
f__Enterobacteriaceae	INCOME1	-0.0849969	0.0861192	-0.986968	0.323756	2471	0.703818
g__Aerococcus	SEX72	0.278927	0.282185	0.988453	0.322979	4976	0.703818
g__Dialister	BIRTH_CONTROL1	-0.197752	0.199917	-0.989168	0.322774	1275	0.703818
g__Megasphaera	PS_DIABETES	0.323069	0.327129	0.987588	0.3234	5297	0.703818
g__Atopobium	SYM_YYD	0.10946	0.11086	0.98737	0.323508	5198	0.703818
g__Peptoniphilus	SYM_ITCHING	0.0788334	0.0802998	0.981738	0.326274	5347	0.707825
g__Aerococcus	EDU_CAT2	-0.223453	0.228508	-0.977877	0.328231	2506	0.709141
g__Anaerococcus	ADVERSE_PREGNANCY2	0.152588	0.155861	0.979002	0.327647	3519	0.709141
g__Dialister	SEX72	0.289271	0.297367	0.972775	0.330713	4976	0.713036
g__Gardnerella	PS_DIABETES	-0.200491	0.206688	-0.970021	0.332081	5297	0.714518
g__Megasphaera	BMI	0.0141147	0.014666	0.962406	0.335889	5437	0.720354
g__Parvimonas	EXA_CERECT	0.124902	0.129849	0.961899	0.336165	3625	0.720354
g__Streptococcus	BIRTH_CONTROL2	-0.349299	0.367117	-0.951466	0.341638	889	0.729105
g__Bifidobacterium	GRAVITY1	0.168139	0.176519	0.952528	0.340956	1854	0.729105
g__Finegoldia	MENSTRUAL_REGULAR	0.0961337	0.101758	0.944728	0.344845	4899	0.734456
g__Staphylococcus	MENSTRUAL_PHASE_REG1	-0.0593523	0.0631526	-0.939824	0.347371	3657	0.738339
g__Staphylococcus	ALCOHOL_CAT	0.0546235	0.0590179	0.925541	0.354727	5279	0.751566
g__Mageeibacillus	PARITY1	0.13738	0.148515	0.925025	0.355025	3122	0.751566
g__Staphylococcus	SYM_BLEDDING	-0.0892681	0.0967661	-0.922514	0.356303	5298	0.752753
g__Atopobium	DRUG_GLULIP	0.281029	0.305109	0.921076	0.357057	4827	0.752831
g__Anaerococcus	EXA_CERBLE	0.150373	0.16377	0.918194	0.358564	4782	0.754493
g__Sneathia	ALCOHOL_CAT	-0.0913122	0.0996126	-0.916673	0.359356	5279	0.754648
g__Finegoldia	BMI	0.00867301	0.00948049	0.914828	0.360323	5437	0.755168
g__Ureaplasma	EDU_CAT1	0.0795907	0.0875209	0.909391	0.363194	4412	0.759668
g__Anaerococcus	SYM_URIOSP	-0.102712	0.113287	-0.906651	0.364633	5300	0.761162
g__Veillonella	GRAVITY2	-0.120671	0.133564	-0.903473	0.36633	3991	0.761835
g__Ureaplasma	SYM_YYD	0.127273	0.140897	0.903305	0.366406	5198	0.761835
g__Mageeibacillus	DRUG_ANTIBIOTICS	-0.290168	0.322403	-0.900018	0.368156	4828	0.762453
g__Shuttleworthia	EXA_ORDOR	0.107576	0.119398	0.900983	0.367643	4810	0.762453
g__Prevotella	MENSTRUAL_REGULAR	-0.118415	0.131799	-0.898452	0.368989	4899	0.762675
g__Atopobium	GRAVITY1	0.108737	0.12149	0.895026	0.370892	1854	0.763601
g__Lactobacillus	MENSTRUAL_REGULAR	0.0475744	0.0531389	0.895284	0.37068	4899	0.763601
g__Fusobacterium	AGE	0.00323369	0.00369817	0.874404	0.381937	5437	0.765743
g__Veillonella	WAISTLINE	0.00714826	0.00816159	0.875841	0.381225	1975	0.765743
g__Shuttleworthia	ETHINIC	0.120855	0.13891	0.870021	0.38433	5133	0.765743
g__Shuttleworthia	INCOME2	0.0868351	0.0987571	0.879279	0.379331	2656	0.765743
g__Streptococcus	SMOKING_CAT	0.193973	0.222789	0.870655	0.383983	5246	0.765743
g__Prevotella	ALCOHOL_CAT	-0.0723896	0.0824423	-0.878063	0.37995	5279	0.765743
g__Staphylococcus	SEX72	0.159826	0.181983	0.878249	0.379851	4976	0.765743
g__Allisonella	PARITY1	-0.125171	0.140753	-0.889298	0.373913	3122	0.765743
g__Anaerococcus	ADVERSE_PREGNANCY1	0.11455	0.129732	0.882971	0.37731	3704	0.765743
g__Bifidobacterium	MENSTRUAL_PHASE_REG2	-0.218747	0.24733	-0.884433	0.376521	3657	0.765743
g__Prevotella	DRUG_ANTIBIOTICS	0.237038	0.27153	0.872974	0.382721	4828	0.765743
g__Finegoldia	DRUG_ANTIBIOTICS	-0.188653	0.213195	-0.884885	0.376263	4828	0.765743
g__Parvimonas	DRUG_ANTIBIOTICS	-0.260101	0.296197	-0.878136	0.379914	4828	0.765743
g__Finegoldia	PS_DIABETES	-0.187353	0.211086	-0.887565	0.374815	5297	0.765743
g__Peptoniphilus	PS_HYPERTENSION	0.196565	0.223942	0.877748	0.380121	5296	0.765743
g__Porphyromonas	EXA_CERECT	0.0867073	0.097665	0.887803	0.374706	3625	0.765743
f__Enterobacteriaceae	EXA_CERBLE	-0.0905172	0.103871	-0.871435	0.383561	4782	0.765743
g__DNF00809	DRUG_ESTROGEN	-0.387125	0.445912	-0.868165	0.385348	4825	0.766317
g__Porphyromonas	ETHINIC	0.124576	0.144175	0.86406	0.387596	5133	0.767077
g__Parvimonas	INCOME2	-0.118541	0.137274	-0.863537	0.387922	2656	0.767077
g__Sneathia	SYM_YYD	0.139036	0.160579	0.865847	0.386615	5198	0.767077
g__Atopobium	SEX_PARTNER_CAT	0.145112	0.169297	0.857141	0.391407	5165	0.771064
g__Finegoldia	SYM_ABDPAIN	0.070294	0.081948	0.857787	0.391049	5321	0.771064
g__Porphyromonas	DRUG_GLULIP	0.257861	0.30137	0.85563	0.392245	4827	0.771269
g__Anaerococcus	DRUG_GLULIP	0.349034	0.409674	0.851978	0.394269	4827	0.772355
g__Finegoldia	EXA_CERDIS	-0.0970981	0.113846	-0.852888	0.393764	4864	0.772355
g__Staphylococcus	ETHINIC	-0.105287	0.125128	-0.841435	0.400144	5133	0.773455
g__Bifidobacterium	INCOME1	0.122349	0.144713	0.845457	0.397939	2471	0.773455
g__Gardnerella	BIRTH_CONTROL1	-0.107937	0.128685	-0.83877	0.40176	1275	0.773455
g__DNF00809	BIRTH_CONTROL2	-0.311648	0.369025	-0.844516	0.398618	889	0.773455
g__Dialister	BIRTH_CONTROL2	-0.295724	0.348781	-0.84788	0.396743	889	0.773455
g__Gardnerella	GRAVITY1	-0.0931472	0.110618	-0.842063	0.399864	1854	0.773455
g__Shuttleworthia	GRAVITY1	0.0877218	0.105021	0.83528	0.40367	1854	0.773455
g__DNF00809	PARITY1	0.123782	0.147459	0.839428	0.401294	3122	0.773455
g__Staphylococcus	DRUG_ESTROGEN	-0.221251	0.262723	-0.842142	0.39975	4825	0.773455
g__Staphylococcus	SYM_PAINBLE	-0.0758254	0.0894733	-0.847463	0.396775	5305	0.773455
g__Shuttleworthia	SYM_YYD	0.0872721	0.104422	0.835767	0.403325	5198	0.773455
g__Atopobium	EXA_CERDIS	0.101219	0.121102	0.835818	0.403299	4864	0.773455
g__Megasphaera	SYM_URIOSP	0.102784	0.123459	0.832536	0.405144	5300	0.774683
g__Peptoniphilus	EXA_CERECT	-0.0921742	0.110862	-0.83143	0.405786	3625	0.774683
g__Peptoniphilus	SYM_BLEDDING	0.107107	0.129135	0.829415	0.406907	5298	0.775413
g__Lactobacillus	GRAVITY1	-0.0458483	0.055634	-0.824105	0.409988	1854	0.77818
g__Gemella	MENSTRUAL_PHASE_REG3	0.0460106	0.0559084	0.822964	0.410583	3657	0.77818
g__Porphyromonas	SYM_ABDPAIN	0.0698387	0.0847601	0.823957	0.410001	5321	0.77818
g__Shuttleworthia	ADVERSE_PREGNANCY1	0.0717392	0.0877752	0.817306	0.413807	3704	0.782877
g__Streptococcus	GRAVITY2	0.129026	0.159242	0.810254	0.417843	3991	0.789092
g__Veillonella	ADVERSE_PREGNANCY1	-0.0927725	0.11495	-0.807071	0.419678	3704	0.791135
g__Sneathia	INCOME1	-0.114272	0.142484	-0.802	0.422631	2471	0.793474
g__Atopobium	ADVERSE_PREGNANCY1	0.0781662	0.0975864	0.800995	0.423186	3704	0.793474
g__Gardnerella	MENSTRUAL_REGULAR	0.0812203	0.101362	0.801293	0.423001	4899	0.793474
g__Mageeibacillus	ETHINIC	0.16819	0.211081	0.796803	0.425602	5133	0.796514
g__Staphylococcus	EXA_CERDIS	0.0812635	0.102146	0.795564	0.426324	4864	0.796514
g__Aerococcus	PARITY1	-0.107703	0.136629	-0.788292	0.430587	3122	0.797978
g__Streptococcus	PARITY2	0.131143	0.16576	0.791163	0.428916	2832	0.797978
g__Mageeibacillus	MENSTRUAL_PHASE_REG3	-0.0806548	0.102389	-0.787727	0.430908	3657	0.797978
g__Atopobium	DRUG_ESTROGEN	-0.245098	0.309183	-0.792729	0.427975	4825	0.797978
g__Streptococcus	SYM_ABDPAIN	0.0978817	0.123955	0.789652	0.429766	5321	0.797978
g__Mageeibacillus	SEX72	0.23724	0.306349	0.774409	0.438726	4976	0.805853
g__Ureaplasma	GRAVITY2	-0.109105	0.140382	-0.777202	0.437086	3991	0.805853
g__Megasphaera	MENSTRUAL_PHASE_REG1	0.0819236	0.106026	0.772675	0.439765	3657	0.805853
g__Allisonella	PS_HYPERTENSION	0.210334	0.270477	0.777641	0.436815	5296	0.805853
g__Allisonella	SYM_ITCHING	0.0747722	0.0966601	0.773558	0.439227	5347	0.805853
g__Bifidobacterium	SYM_URIOSP	0.0964739	0.124266	0.776349	0.437578	5300	0.805853
g__Mageeibacillus	EXA_VAGWAL	-0.167792	0.217577	-0.771182	0.440638	4793	0.806044
g__Streptococcus	ADVERSE_PREGNANCY1	0.107015	0.139627	0.766436	0.443466	3704	0.809808
g__Ureaplasma	SYM_URIOSP	0.0817563	0.107098	0.763377	0.445273	5300	0.811696
g__Finegoldia	WAISTLINE	-0.00455441	0.00601633	-0.757008	0.449137	1975	0.81732
g__Gardnerella	MENSTRUAL_PHASE_REG2	0.120666	0.159945	0.754419	0.450646	3657	0.818648
g__Megasphaera	PARITY2	-0.126302	0.167765	-0.752852	0.451602	2832	0.818968
g__Streptococcus	WAISTLINE	-0.00714419	0.00957596	-0.746055	0.455725	1975	0.822184
g__Lactobacillus	DRUG_ESTROGEN	0.113424	0.151612	0.748119	0.454425	4825	0.822184
g__Allisonella	DRUG_ESTROGEN	0.320707	0.429527	0.746652	0.45531	4825	0.822184
g__Bifidobacterium	DRUG_ANTIBIOTICS	-0.250078	0.335843	-0.744627	0.456533	4828	0.82223
g__Finegoldia	BIRTH_CONTROL3	0.0661845	0.0892084	0.741908	0.458191	3679	0.822394
g__Finegoldia	MENSTRUAL_PHASE_REG3	-0.0493467	0.0664787	-0.742293	0.457958	3657	0.822394
g__Porphyromonas	EDU_CAT1	0.0470071	0.0665155	0.706709	0.479785	4412	0.828576
g__Peptoniphilus	INCOME1	-0.0781944	0.108968	-0.717588	0.47308	2471	0.828576
g__Atopobium	INCOME2	-0.0734653	0.102742	-0.715049	0.474642	2656	0.828576
g__Porphyromonas	ALCOHOL_CAT	0.0488225	0.0672574	0.725905	0.467929	5279	0.828576
g__Fusobacterium	ALCOHOL_CAT	0.0421382	0.0595077	0.708113	0.478906	5279	0.828576
g__Fusobacterium	SEX_PARTNER_CAT	0.107394	0.146432	0.733401	0.463347	5165	0.828576
g__Fusobacterium	SEX72	0.134286	0.18403	0.729694	0.465612	4976	0.828576
g__Staphylococcus	GRAVITY1	0.0716466	0.101009	0.709309	0.478224	1854	0.828576
g__Porphyromonas	GRAVITY2	0.0804459	0.111457	0.721768	0.47048	3991	0.828576
g__Mageeibacillus	GRAVITY2	0.115452	0.159982	0.721657	0.470548	3991	0.828576
g__Shuttleworthia	GRAVITY2	0.0776852	0.106244	0.731199	0.464701	3991	0.828576
g__Shuttleworthia	PARITY1	0.0661737	0.092309	0.716871	0.473508	3122	0.828576
g__Aerococcus	MENSTRUAL_REGULAR	-0.101931	0.143784	-0.708918	0.478409	4899	0.828576
g__Fusobacterium	MENSTRUAL_PHASE_REG2	0.0981583	0.138891	0.706728	0.479781	3657	0.828576
g__Allisonella	MENSTRUAL_PHASE_REG3	-0.0694863	0.0977301	-0.711002	0.477129	3657	0.828576
g__Megasphaera	DRUG_ANTIBIOTICS	0.243263	0.331405	0.734034	0.462964	4828	0.828576
g__Ureaplasma	DRUG_ANTIBIOTICS	0.202863	0.284129	0.713981	0.475273	4828	0.828576
g__Staphylococcus	DRUG_GLULIP	-0.185099	0.257859	-0.717829	0.472898	4827	0.828576
g__Parvimonas	PS_HYPERTENSION	0.18354	0.257775	0.712014	0.476488	5296	0.828576
g__Ureaplasma	PS_UTI	0.0930797	0.131485	0.707909	0.479034	5217	0.828576
g__Gardnerella	SYM_YYD	0.0736216	0.102379	0.719105	0.472109	5198	0.828576
g__Staphylococcus	SYM_YYD	-0.0673493	0.095198	-0.707465	0.479309	5198	0.828576
g__Megasphaera	EXA_CERDIS	0.126565	0.176981	0.715132	0.474562	4864	0.828576
g__Mageeibacillus	MENSTRUAL_PHASE_REG2	0.169786	0.241147	0.70408	0.481428	3657	0.829855
g__Gardnerella	SYM_URIOSP	0.0545662	0.0776225	0.702969	0.482106	5300	0.829855
g__Lactobacillus	PS_UTI	0.0355279	0.0507919	0.699479	0.484284	5217	0.832239
g__Gemella	PARITY1	-0.0559572	0.0814776	-0.686781	0.492273	3122	0.838208
g__Mageeibacillus	ADVERSE_PREGNANCY2	-0.115706	0.168585	-0.686336	0.492547	3519	0.838208
g__Gemella	MENSTRUAL_PHASE_REG1	-0.0386378	0.0562481	-0.686918	0.492178	3657	0.838208
g__Mageeibacillus	DRUG_ESTROGEN	-0.307763	0.445757	-0.690427	0.489959	4825	0.838208
g__Shuttleworthia	SYM_PAINBLE	0.0682905	0.0988944	0.69054	0.489885	5305	0.838208
g__Aerococcus	EXA_VAGWAL	-0.137195	0.199723	-0.686928	0.492161	4793	0.838208
g__Parvimonas	EXA_CERDIS	0.108554	0.158808	0.683558	0.494287	4864	0.839809
g__DNF00809	BMI	0.00972727	0.0143267	0.678962	0.497191	5437	0.843377
g__Allisonella	MENSTRUAL_PHASE_REG2	0.155933	0.230171	0.677467	0.498153	3657	0.843646
g__Ureaplasma	EXA_CERECT	-0.0841941	0.124757	-0.674865	0.499805	3625	0.845081
g__Parvimonas	GRAVITY2	-0.0981146	0.146746	-0.668603	0.503788	3991	0.850446
g__Prevotella	PARITY1	-0.0836942	0.126224	-0.663063	0.50734	3122	0.855067
g__Prevotella	SEX72	0.170695	0.258952	0.659175	0.509814	4976	0.85786
g__Streptococcus	DRUG_ESTROGEN	0.29233	0.447252	0.653614	0.513392	4825	0.862498
g__Finegoldia	AGE	-0.00258705	0.00402987	-0.641968	0.520921	5437	0.868055
g__Allisonella	EDU_CAT1	0.0598658	0.0936038	0.639566	0.522489	4412	0.868055
g__Finegoldia	ALCOHOL_CAT	-0.0414722	0.0648777	-0.639237	0.522697	5279	0.868055
g__Veillonella	SEX72	-0.162325	0.252872	-0.641925	0.520952	4976	0.868055
g__Mageeibacillus	BIRTH_CONTROL2	-0.231675	0.361455	-0.640952	0.521726	889	0.868055
g__Sneathia	EXA_CERDIS	-0.112736	0.176621	-0.638293	0.523313	4864	0.868055
g__Gardnerella	EXA_ORDOR	0.0753452	0.11688	0.64464	0.519192	4810	0.868055
g__Veillonella	EXA_CERBLE	0.0941875	0.145532	0.647193	0.517538	4782	0.868055
g__Porphyromonas	PS_DIABETES	0.139575	0.219228	0.636665	0.524371	5297	0.868438
g__DNF00809	WAISTLINE	-0.00609483	0.00963903	-0.632308	0.52726	1975	0.870477
g__Lactobacillus	SYM_YYD	-0.0340357	0.0538176	-0.632427	0.527136	5198	0.870477
g__Shuttleworthia	SYM_ABDPAIN	0.0514764	0.0821135	0.626893	0.530756	5321	0.874873
g__Lactobacillus	WAISTLINE	-0.00191395	0.00314012	-0.609516	0.542254	1975	0.876652
g__Atopobium	INCOME1	0.0579256	0.0959055	0.603986	0.545909	2471	0.876652
g__Gemella	INCOME1	-0.0460926	0.076435	-0.60303	0.546545	2471	0.876652
g__Bifidobacterium	ALCOHOL_CAT	-0.0630137	0.101344	-0.621779	0.534114	5279	0.876652
g__Ureaplasma	SEX_PARTNER_CAT	0.131055	0.216464	0.605436	0.544916	5165	0.876652
g__Gemella	SEX72	0.102279	0.166542	0.614136	0.539153	4976	0.876652
g__Peptoniphilus	SEX72	0.151054	0.243927	0.619259	0.535774	4976	0.876652
g__Fusobacterium	BIRTH_CONTROL2	0.129918	0.212198	0.612252	0.540535	889	0.876652
f__Enterobacteriaceae	GRAVITY1	-0.0598651	0.0990565	-0.604353	0.545685	1854	0.876652
g__Staphylococcus	MENSTRUAL_PHASE_REG2	-0.0897227	0.14785	-0.606848	0.54399	3657	0.876652
g__Lactobacillus	DRUG_ANTIBIOTICS	0.0671722	0.109697	0.612341	0.540342	4828	0.876652
g__Dialister	DRUG_ESTROGEN	-0.266257	0.432949	-0.614985	0.538594	4825	0.876652
g__Aerococcus	PS_DIABETES	0.178671	0.294938	0.605794	0.544678	5297	0.876652
g__Parvimonas	PS_UTI	-0.0837311	0.135698	-0.617039	0.537236	5217	0.876652
g__Allisonella	PS_UTI	-0.0876243	0.142235	-0.616053	0.537887	5217	0.876652
g__Mageeibacillus	SYM_ITCHING	-0.0623056	0.100291	-0.621245	0.534465	5347	0.876652
g__Gemella	SYM_URIOSP	0.040181	0.0656498	0.612051	0.54053	5300	0.876652
g__Allisonella	SYM_BLEDDING	0.0936795	0.155576	0.602147	0.547102	5298	0.876652
g__Sneathia	SYM_BLEDDING	0.0979565	0.163603	0.598745	0.549369	5298	0.876652
g__Fusobacterium	EXA_CERDIS	0.0624522	0.104226	0.5992	0.549067	4864	0.876652
g__Streptococcus	EXA_CERECT	0.081097	0.135087	0.600331	0.548323	3625	0.876652
g__Staphylococcus	BIRTH_CONTROL3	0.0483163	0.0810034	0.596473	0.550897	3679	0.87678
g__Prevotella	GRAVITY2	-0.0788846	0.133163	-0.592389	0.553624	3991	0.87678
g__Bifidobacterium	MENSTRUAL_REGULAR	0.0959347	0.161831	0.592809	0.553337	4899	0.87678
g__Dialister	MENSTRUAL_REGULAR	0.0896133	0.15114	0.592917	0.553264	4899	0.87678
g__Veillonella	SYM_ITCHING	0.0495578	0.0833203	0.594787	0.552012	5347	0.87678
g__Aerococcus	BMI	0.00773965	0.0131922	0.586683	0.557441	5437	0.877617
g__Gardnerella	SEX72	0.116586	0.19851	0.587302	0.557028	4976	0.877617
g__Shuttleworthia	ADVERSE_PREGNANCY2	-0.0614659	0.104496	-0.588213	0.556428	3519	0.877617
g__Bifidobacterium	MENSTRUAL_PHASE_REG1	0.061981	0.105658	0.586619	0.557496	3657	0.877617
g__Peptoniphilus	SYM_PAINBLE	0.0696612	0.119131	0.584746	0.558744	5305	0.878265
g__Veillonella	SMOKING_CAT	0.107435	0.184481	0.582363	0.560348	5246	0.87875
g__Lactobacillus	PS_DIABETES	0.0635563	0.109475	0.580558	0.561563	5297	0.87875
g__Parvimonas	SYM_ABDPAIN	-0.0659936	0.113561	-0.581127	0.56118	5321	0.87875
g__Shuttleworthia	BMI	0.00544913	0.00949229	0.574059	0.565952	5437	0.879491
g__Sneathia	WAISTLINE	0.00574017	0.0100858	0.569132	0.569332	1975	0.879491
g__Aerococcus	INCOME1	-0.0723371	0.126874	-0.570151	0.568628	2471	0.879491
g__Allisonella	INCOME1	-0.0738218	0.129724	-0.56907	0.569361	2471	0.879491
g__DNF00809	ADVERSE_PREGNANCY2	-0.0957738	0.168399	-0.568732	0.569575	3519	0.879491
g__Streptococcus	ADVERSE_PREGNANCY2	-0.0950646	0.166497	-0.570969	0.568057	3519	0.879491
g__Anaerococcus	PS_DIABETES	-0.172084	0.299588	-0.574401	0.565721	5297	0.879491
g__Aerococcus	SYM_URIOSP	0.0633875	0.111097	0.570561	0.568321	5300	0.879491
g__Mageeibacillus	SYM_URIOSP	-0.0688158	0.120437	-0.571383	0.567764	5300	0.879491
g__Mageeibacillus	SYM_BLEDDING	0.0915793	0.161547	0.566891	0.570813	5298	0.880108
g__Streptococcus	ETHINIC	-0.119199	0.211161	-0.564495	0.572442	5133	0.881326
f__Enterobacteriaceae	PARITY1	0.0501444	0.0896614	0.559264	0.576022	3122	0.88449
g__Shuttleworthia	DRUG_ANTIBIOTICS	0.117476	0.210151	0.559009	0.576182	4828	0.88449
g__Sneathia	ADVERSE_PREGNANCY2	0.0951104	0.171069	0.555977	0.578263	3519	0.886388
g__Parvimonas	PARITY1	0.0743921	0.135243	0.550063	0.582316	3122	0.88755
g__Staphylococcus	MENSTRUAL_REGULAR	-0.0522116	0.0943289	-0.553505	0.579943	4899	0.88755
g__Anaerococcus	MENSTRUAL_REGULAR	0.0801685	0.145783	0.549916	0.582402	4899	0.88755
g__Sneathia	MENSTRUAL_PHASE_REG2	0.134717	0.244514	0.550957	0.581697	3657	0.88755
g__Shuttleworthia	SEX_PARTNER_CAT	0.088195	0.161312	0.546735	0.584585	5165	0.889585
g__Veillonella	PARITY1	-0.0646283	0.119326	-0.541613	0.588124	3122	0.891152
g__Bifidobacterium	PARITY2	0.0896698	0.168324	0.532721	0.594269	2832	0.891152
g__Allisonella	ADVERSE_PREGNANCY1	0.0711213	0.132948	0.534955	0.592713	3704	0.891152
g__Lactobacillus	DRUG_GLULIP	0.0799864	0.149518	0.534961	0.592701	4827	0.891152
g__Finegoldia	DRUG_GLULIP	-0.154855	0.290399	-0.533249	0.593886	4827	0.891152
g__Porphyromonas	PS_HYPERTENSION	0.103384	0.193134	0.535296	0.592468	5296	0.891152
g__Shuttleworthia	PS_UTI	0.0527095	0.0969234	0.543826	0.586584	5217	0.891152
g__Gemella	EXA_CERDIS	0.0507752	0.0950731	0.534064	0.593322	4864	0.891152
g__Dialister	EXA_CERECT	0.0724966	0.135193	0.536245	0.591823	3625	0.891152
g__Megasphaera	EXA_ORDOR	0.0985965	0.1841	0.53556	0.592288	4810	0.891152
g__Staphylococcus	EXA_CERBLE	0.0553769	0.104148	0.531712	0.59495	4782	0.891152
g__Mageeibacillus	PS_DIABETES	-0.168718	0.318444	-0.52982	0.596259	5297	0.89184
g__Gardnerella	ETHINIC	-0.0724261	0.13753	-0.526621	0.59848	5133	0.892619
g__Sneathia	PS_UTI	-0.0791146	0.150189	-0.526768	0.598377	5217	0.892619
g__Veillonella	INCOME1	0.0601125	0.114725	0.52397	0.600347	2471	0.894134
f__Enterobacteriaceae	PS_HYPERTENSION	-0.0891921	0.171594	-0.519785	0.603235	5296	0.895667
f__Enterobacteriaceae	SYM_PAINBLE	0.0474209	0.0910377	0.520893	0.602463	5305	0.895667
g__Lactobacillus	EXA_CERECT	-0.0253252	0.0488154	-0.518795	0.603936	3625	0.895667
g__Fusobacterium	EDU_CAT1	0.0307114	0.0593473	0.517486	0.604843	4412	0.895748
g__Ureaplasma	EXA_ORDOR	-0.0823018	0.159568	-0.515778	0.606033	4810	0.896246
g__Ureaplasma	PS_HYPERTENSION	0.127752	0.249585	0.511859	0.608771	5296	0.899029
g__Porphyromonas	MENSTRUAL_REGULAR	-0.0535119	0.105132	-0.508999	0.610776	4899	0.899199
g__Fusobacterium	EXA_CERECT	0.0420938	0.0826939	0.509031	0.610762	3625	0.899199
g__Ureaplasma	EXA_CERBLE	0.0792118	0.155919	0.508031	0.611456	4782	0.899199
g__Staphylococcus	SEX_PARTNER_CAT	-0.0730167	0.145277	-0.502604	0.615264	5165	0.903535
g__Mageeibacillus	INCOME1	0.0687957	0.139342	0.493719	0.621549	2471	0.903587
g__DNF00809	BIRTH_CONTROL1	-0.103134	0.209639	-0.49196	0.622835	1275	0.903587
g__Porphyromonas	BIRTH_CONTROL3	-0.0434329	0.0883535	-0.491581	0.623045	3679	0.903587
g__Mageeibacillus	MENSTRUAL_PHASE_REG1	0.0506517	0.103014	0.491698	0.622962	3657	0.903587
g__Parvimonas	MENSTRUAL_PHASE_REG3	0.0471126	0.0946177	0.497926	0.618566	3657	0.903587
g__Gemella	DRUG_ESTROGEN	0.122261	0.245397	0.498219	0.618353	4825	0.903587
g__Fusobacterium	PS_DIABETES	0.0956711	0.193343	0.494825	0.620745	5297	0.903587
g__Fusobacterium	PS_HYPERTENSION	0.084628	0.170084	0.497566	0.618811	5296	0.903587
g__Porphyromonas	EXA_CERDIS	0.0581573	0.117916	0.493208	0.621888	4864	0.903587
g__Anaerococcus	EDU_CAT2	0.109062	0.226669	0.481151	0.630452	2506	0.906359
f__Enterobacteriaceae	ALCOHOL_CAT	-0.0290623	0.0603086	-0.481894	0.629902	5279	0.906359
g__Shuttleworthia	BIRTH_CONTROL1	-0.0695038	0.144321	-0.481593	0.63018	1275	0.906359
g__Megasphaera	GRAVITY2	0.0797955	0.163647	0.487607	0.625855	3991	0.906359
g__Sneathia	GRAVITY2	0.078445	0.162548	0.482596	0.62941	3991	0.906359
g__Staphylococcus	ADVERSE_PREGNANCY1	-0.0413351	0.0860498	-0.480362	0.630999	3704	0.906359
g__Fusobacterium	ADVERSE_PREGNANCY1	0.040905	0.0851474	0.480403	0.63097	3704	0.906359
g__Bifidobacterium	BIRTH_CONTROL2	0.167447	0.3519	0.475836	0.634313	889	0.907033
g__Anaerococcus	GRAVITY2	-0.0714406	0.150932	-0.47333	0.636004	3991	0.907033
g__Lactobacillus	MENSTRUAL_PHASE_REG1	-0.01672	0.0350834	-0.476579	0.63369	3657	0.907033
g__Aerococcus	DRUG_ESTROGEN	0.193466	0.409525	0.472417	0.636651	4825	0.907033
g__Finegoldia	SYM_YYD	0.0496708	0.10493	0.47337	0.635969	5198	0.907033
g__Shuttleworthia	EXA_CERBLE	0.0559046	0.117059	0.477576	0.632974	4782	0.907033
g__Mageeibacillus	ADVERSE_PREGNANCY1	0.065621	0.140112	0.468346	0.639565	3704	0.90995
g__Allisonella	BMI	0.00643389	0.0137907	0.466537	0.64085	5437	0.910544
g__Prevotella	EXA_CERECT	0.0559132	0.12017	0.465284	0.641757	3625	0.910601
g__Gemella	BMI	-0.0035294	0.00784306	-0.450002	0.652727	5437	0.910629
g__Staphylococcus	EDU_CAT1	0.0266646	0.0594737	0.448342	0.653929	4412	0.910629
g__Staphylococcus	BIRTH_CONTROL1	0.05366	0.118981	0.450995	0.652072	1275	0.910629
g__Lactobacillus	BIRTH_CONTROL1	0.0322658	0.0714385	0.451659	0.651594	1275	0.910629
g__Gardnerella	BIRTH_CONTROL2	-0.101439	0.223926	-0.453002	0.650663	889	0.910629
g__Fusobacterium	GRAVITY1	-0.0469718	0.105036	-0.447198	0.654786	1854	0.910629
g__Peptoniphilus	PARITY2	-0.0592629	0.128868	-0.459873	0.645643	2832	0.910629
g__DNF00809	ADVERSE_PREGNANCY1	-0.0637838	0.139416	-0.457508	0.647333	3704	0.910629
g__Porphyromonas	ADVERSE_PREGNANCY1	-0.04298	0.0942874	-0.455841	0.648532	3704	0.910629
g__Megasphaera	ADVERSE_PREGNANCY1	-0.0672034	0.145749	-0.46109	0.644762	3704	0.910629
g__Dialister	DRUG_ANTIBIOTICS	-0.1453	0.313404	-0.46362	0.642941	4828	0.910629
g__Porphyromonas	DRUG_ESTROGEN	0.138437	0.305616	0.452978	0.650585	4825	0.910629
g__Finegoldia	SYM_ITCHING	-0.0304287	0.0664264	-0.458082	0.646912	5347	0.910629
g__Parvimonas	SYM_ITCHING	0.0413346	0.0920814	0.448892	0.653528	5347	0.910629
g__Veillonella	EXA_ORDOR	-0.0675755	0.148699	-0.454444	0.64953	4810	0.910629
g__Fusobacterium	WAISTLINE	-0.00266641	0.0061011	-0.437038	0.662132	1975	0.911137
g__Finegoldia	ETHINIC	-0.0615219	0.138997	-0.442612	0.658065	5133	0.911137
g__Veillonella	ETHINIC	-0.075622	0.17446	-0.433463	0.664696	5133	0.911137
g__Peptoniphilus	SMOKING_CAT	0.0779067	0.177718	0.438372	0.661135	5246	0.911137
g__DNF00809	ALCOHOL_CAT	-0.0428889	0.0984562	-0.435614	0.663135	5279	0.911137
g__Ureaplasma	BIRTH_CONTROL3	-0.0524508	0.120363	-0.435773	0.663027	3679	0.911137
g__Gardnerella	ADVERSE_PREGNANCY1	-0.0408621	0.0920015	-0.444146	0.656964	3704	0.911137
g__Lactobacillus	ADVERSE_PREGNANCY1	0.0203842	0.0469067	0.434569	0.663901	3704	0.911137
g__Parvimonas	MENSTRUAL_REGULAR	-0.0632125	0.143185	-0.441475	0.658889	4899	0.911137
g__Parvimonas	DRUG_ESTROGEN	0.179114	0.409267	0.437645	0.661663	4825	0.911137
g__Veillonella	SYM_URIOSP	-0.0438081	0.100004	-0.438066	0.661357	5300	0.911137
g__Lactobacillus	BMI	-0.00207047	0.0049149	-0.421265	0.673579	5437	0.913795
g__Anaerococcus	EDU_CAT1	0.0383993	0.0919369	0.41767	0.676209	4412	0.913795
g__Veillonella	SEX_PARTNER_CAT	0.0843628	0.200333	0.421114	0.67369	5165	0.913795
g__Sneathia	BIRTH_CONTROL1	-0.0910082	0.212147	-0.428987	0.668007	1275	0.913795
g__Gemella	GRAVITY1	0.0392996	0.093943	0.418335	0.675752	1854	0.913795
g__Megasphaera	ADVERSE_PREGNANCY2	0.0730853	0.173983	0.420072	0.674459	3519	0.913795
g__Allisonella	MENSTRUAL_PHASE_REG1	0.0418756	0.0983254	0.425888	0.670215	3657	0.913795
g__Shuttleworthia	PS_DIABETES	0.0887072	0.209099	0.424236	0.671411	5297	0.913795
g__Peptoniphilus	PS_UTI	-0.0492495	0.117636	-0.418659	0.675483	5217	0.913795
g__Allisonella	SYM_PAINBLE	0.0602767	0.143616	0.419707	0.674717	5305	0.913795
g__Megasphaera	SYM_BLEDDING	-0.0700453	0.165552	-0.423102	0.672238	5298	0.913795
g__Shuttleworthia	MENSTRUAL_PHASE_REG1	0.0275205	0.0668746	0.411524	0.680713	3657	0.9187
g__Aerococcus	BIRTH_CONTROL2	-0.134208	0.327105	-0.410289	0.681697	889	0.918847
g__Porphyromonas	GRAVITY1	0.0439493	0.109107	0.402809	0.687136	1854	0.922626
g__Prevotella	PARITY2	-0.0533321	0.132308	-0.403091	0.686912	2832	0.922626
g__Veillonella	MENSTRUAL_REGULAR	0.0521553	0.128737	0.405131	0.685399	4899	0.922626
f__Enterobacteriaceae	SYM_ABDPAIN	-0.0301323	0.0756438	-0.398344	0.690393	5321	0.925814
g__Parvimonas	DRUG_GLULIP	0.159634	0.403454	0.395669	0.692367	4827	0.926648
g__Prevotella	EXA_CERDIS	-0.0581121	0.147078	-0.39511	0.69278	4864	0.926648
g__Mageeibacillus	PS_UTI	0.0579018	0.148023	0.391169	0.695689	5217	0.929355
g__Allisonella	MENSTRUAL_REGULAR	-0.0582765	0.149609	-0.389527	0.696903	4899	0.929795
g__Porphyromonas	MENSTRUAL_PHASE_REG2	0.0619238	0.160015	0.386987	0.698789	3657	0.929915
g__Gemella	DRUG_GLULIP	0.0935531	0.242138	0.386363	0.699245	4827	0.929915
g__Shuttleworthia	SYM_BLEDDING	-0.0414497	0.107435	-0.385813	0.699651	5298	0.929915
g__Peptoniphilus	DRUG_GLULIP	0.133287	0.348373	0.382598	0.702035	4827	0.931905
g__Ureaplasma	DRUG_GLULIP	-0.147706	0.388492	-0.380204	0.703811	4827	0.931906
g__DNF00809	PS_UTI	0.0564359	0.148347	0.380432	0.70364	5217	0.931906
g__Parvimonas	ALCOHOL_CAT	-0.033935	0.0901022	-0.376628	0.706466	5279	0.934243
g__Ureaplasma	PS_DIABETES	-0.105977	0.283407	-0.373941	0.708464	5297	0.935707
g__Megasphaera	GRAVITY1	-0.0658409	0.176931	-0.372128	0.709841	1854	0.936348
g__Shuttleworthia	MENSTRUAL_REGULAR	0.0375226	0.101727	0.368855	0.712252	4899	0.937174
g__DNF00809	EXA_VAGWAL	-0.0802855	0.217401	-0.369297	0.711923	4793	0.937174
g__Lactobacillus	INCOME2	-0.0183662	0.0503727	-0.364605	0.715435	2656	0.937708
g__Parvimonas	GRAVITY1	0.055957	0.153915	0.363558	0.71623	1854	0.937708
g__Peptoniphilus	GRAVITY2	-0.0466232	0.127336	-0.366144	0.714277	3991	0.937708
g__Parvimonas	MENSTRUAL_PHASE_REG1	-0.0347546	0.0951913	-0.365103	0.715056	3657	0.937708
g__Bifidobacterium	PS_HYPERTENSION	-0.105035	0.289938	-0.362266	0.717168	5296	0.937766
g__Dialister	GRAVITY1	-0.0587337	0.163719	-0.358747	0.719826	1854	0.940071
g__Lactobacillus	INCOME1	0.0171777	0.0487444	0.352404	0.724566	2471	0.94123
g__Aerococcus	ALCOHOL_CAT	-0.0322351	0.0905456	-0.35601	0.721848	5279	0.94123
g__Gardnerella	PARITY1	0.0338714	0.0957223	0.353851	0.723475	3122	0.94123
g__DNF00809	PARITY2	-0.0575026	0.163956	-0.35072	0.725825	2832	0.94123
g__Veillonella	ADVERSE_PREGNANCY2	-0.0487975	0.138938	-0.351218	0.725446	3519	0.94123
g__Streptococcus	MENSTRUAL_PHASE_REG3	0.0359459	0.102598	0.350356	0.726092	3657	0.94123
g__Veillonella	PS_DIABETES	-0.0924177	0.26479	-0.349023	0.727086	5297	0.941357
g__Shuttleworthia	MENSTRUAL_PHASE_REG3	-0.0227956	0.0664731	-0.34293	0.731671	3657	0.946126
f__Enterobacteriaceae	PS_UTI	0.0307079	0.0901038	0.340806	0.733263	5217	0.947019
g__Fusobacterium	INCOME2	-0.0303964	0.0915207	-0.332126	0.739821	2656	0.947944
g__Megasphaera	ALCOHOL_CAT	-0.0336873	0.100917	-0.333811	0.738536	5279	0.947944
g__Finegoldia	SEX_PARTNER_CAT	0.0535267	0.160016	0.334508	0.73801	5165	0.947944
g__Mageeibacillus	MENSTRUAL_REGULAR	-0.0525492	0.155821	-0.337241	0.735949	4899	0.947944
g__Mageeibacillus	DRUG_GLULIP	-0.145683	0.439453	-0.331509	0.740274	4827	0.947944
g__Dialister	DRUG_GLULIP	0.141506	0.426896	0.331476	0.740299	4827	0.947944
g__Aerococcus	PS_UTI	0.0456703	0.136706	0.334077	0.738335	5217	0.947944
g__Allisonella	ALCOHOL_CAT	0.0310356	0.094575	0.328159	0.742805	5279	0.947965
g__Bifidobacterium	BIRTH_CONTROL3	-0.0459216	0.140058	-0.327876	0.743024	3679	0.947965
g__Gemella	MENSTRUAL_PHASE_REG2	-0.0434635	0.131683	-0.330061	0.741373	3657	0.947965
g__Parvimonas	BIRTH_CONTROL1	-0.0632159	0.194777	-0.324556	0.745572	1275	0.94891
g__DNF00809	EXA_CERDIS	-0.0563946	0.173696	-0.324675	0.745441	4864	0.94891
g__Veillonella	INCOME2	0.0399719	0.125583	0.318291	0.750289	2656	0.94966
g__Gardnerella	GRAVITY2	0.0327802	0.103549	0.316568	0.751588	3991	0.94966
g__Dialister	PARITY1	-0.0453981	0.142832	-0.317842	0.750626	3122	0.94966
g__Parvimonas	MENSTRUAL_PHASE_REG2	-0.0708569	0.222843	-0.317967	0.750528	3657	0.94966
g__Bifidobacterium	DRUG_GLULIP	0.14754	0.457477	0.322508	0.747082	4827	0.94966
g__Fusobacterium	SYM_URIOSP	0.0232205	0.0732751	0.316895	0.751336	5300	0.94966
g__Atopobium	PS_UTI	0.0316882	0.10312	0.307295	0.758631	5217	0.957407
g__Atopobium	MENSTRUAL_REGULAR	0.03327	0.109451	0.303972	0.761162	4899	0.958298
g__Ureaplasma	MENSTRUAL_REGULAR	0.0424855	0.139272	0.305054	0.760338	4899	0.958298
g__Porphyromonas	INCOME2	0.0310122	0.104584	0.296529	0.766849	2656	0.958981
g__Anaerococcus	INCOME2	-0.0414748	0.14073	-0.294712	0.768237	2656	0.958981
g__Shuttleworthia	BIRTH_CONTROL2	0.0761731	0.258589	0.294572	0.768392	889	0.958981
g__DNF00809	GRAVITY2	0.0487697	0.161487	0.302003	0.762665	3991	0.958981
g__Dialister	PARITY2	-0.0471021	0.158792	-0.296628	0.766773	2832	0.958981
g__Staphylococcus	PS_HYPERTENSION	0.0497284	0.168692	0.294788	0.768168	5296	0.958981
g__Gemella	SYM_BLEDDING	0.0265934	0.0885475	0.30033	0.763938	5298	0.958981
g__Mageeibacillus	EXA_CERDIS	-0.0510465	0.173814	-0.293685	0.769011	4864	0.958981
g__Porphyromonas	MENSTRUAL_PHASE_REG3	-0.0197879	0.0679433	-0.291242	0.770883	3657	0.959888
g__DNF00809	DRUG_GLULIP	0.127108	0.439597	0.289148	0.772481	4827	0.959888
g__Finegoldia	EXA_VAGWAL	-0.0410819	0.142058	-0.289191	0.772448	4793	0.959888
g__Staphylococcus	BMI	-0.00246884	0.00858895	-0.287444	0.773783	5437	0.960369
g__Aerococcus	AGE	0.00150398	0.00560762	0.268202	0.788554	5437	0.96059
g__Streptococcus	AGE	0.00171124	0.00608956	0.281013	0.778712	5437	0.96059
g__Megasphaera	WAISTLINE	0.00261679	0.00957682	0.273242	0.784696	1975	0.96059
g__Ureaplasma	EDU_CAT2	-0.0589655	0.220191	-0.267792	0.788882	2506	0.96059
g__Allisonella	INCOME2	0.0390022	0.140903	0.276802	0.781954	2656	0.96059
g__Sneathia	INCOME2	-0.0413072	0.150615	-0.274257	0.783909	2656	0.96059
g__Finegoldia	PARITY1	-0.0277057	0.0994016	-0.278725	0.780474	3122	0.96059
g__Aerococcus	ADVERSE_PREGNANCY1	0.0341964	0.129828	0.263399	0.792258	3704	0.96059
g__Streptococcus	MENSTRUAL_PHASE_REG1	-0.0272429	0.103219	-0.263932	0.791847	3657	0.96059
g__Fusobacterium	MENSTRUAL_PHASE_REG1	-0.0159587	0.0593335	-0.268966	0.787971	3657	0.96059
g__Dialister	MENSTRUAL_PHASE_REG2	-0.0639003	0.231953	-0.275488	0.782957	3657	0.96059
g__Aerococcus	MENSTRUAL_PHASE_REG3	-0.025588	0.0936013	-0.273372	0.784583	3657	0.96059
g__Gardnerella	DRUG_ANTIBIOTICS	-0.0584389	0.208886	-0.279765	0.77967	4828	0.96059
g__Megasphaera	DRUG_ESTROGEN	0.122151	0.45819	0.266594	0.789793	4825	0.96059
g__Atopobium	PS_DIABETES	0.0607043	0.222718	0.272561	0.785201	5297	0.96059
g__Gemella	PS_DIABETES	-0.0462602	0.17461	-0.264935	0.79107	5297	0.96059
g__Streptococcus	PS_UTI	0.0416771	0.148262	0.281104	0.778642	5217	0.96059
g__Shuttleworthia	SYM_URIOSP	-0.0216755	0.0799363	-0.27116	0.786279	5300	0.96059
g__Sneathia	SYM_URIOSP	-0.0342971	0.122085	-0.280929	0.778776	5300	0.96059
g__Mageeibacillus	EXA_ORDOR	-0.0491275	0.18051	-0.272159	0.785511	4810	0.96059
g__Mageeibacillus	WAISTLINE	-0.00247724	0.0098386	-0.251787	0.801232	1975	0.960638
g__Prevotella	INCOME2	-0.0306818	0.121494	-0.252538	0.800645	2656	0.960638
g__Dialister	INCOME2	-0.0356696	0.143498	-0.248572	0.803711	2656	0.960638
g__Ureaplasma	INCOME2	0.0336689	0.129635	0.259721	0.795099	2656	0.960638
g__Anaerococcus	GRAVITY1	0.0399533	0.158438	0.25217	0.800938	1854	0.960638
g__Bifidobacterium	ADVERSE_PREGNANCY1	-0.0358608	0.141025	-0.254287	0.799288	3704	0.960638
g__Dialister	MENSTRUAL_PHASE_REG1	0.024308	0.0990832	0.245329	0.806215	3657	0.960638
g__DNF00809	MENSTRUAL_PHASE_REG2	-0.060629	0.241152	-0.251414	0.801508	3657	0.960638
f__Enterobacteriaceae	DRUG_ANTIBIOTICS	-0.0467476	0.190327	-0.245617	0.805989	4828	0.960638
g__Gardnerella	DRUG_GLULIP	-0.0712403	0.284854	-0.250094	0.802525	4827	0.960638
g__Prevotella	DRUG_GLULIP	-0.0932003	0.370607	-0.25148	0.801453	4827	0.960638
g__Aerococcus	DRUG_GLULIP	0.100057	0.404003	0.247663	0.804406	4827	0.960638
g__Gardnerella	SYM_ABDPAIN	0.0196869	0.0796202	0.24726	0.804717	5321	0.960638
g__Peptoniphilus	EXA_CERDIS	0.033672	0.137778	0.244394	0.806936	4864	0.960638
g__Streptococcus	EXA_VAGWAL	0.0566298	0.216617	0.261429	0.793773	4793	0.960638
g__Staphylococcus	EXA_CERECT	-0.019664	0.0789907	-0.248941	0.80342	3625	0.960638
g__Dialister	WAISTLINE	0.00226805	0.00944882	0.240035	0.810328	1975	0.960843
g__Streptococcus	GRAVITY1	0.0415018	0.170863	0.242895	0.808114	1854	0.960843
g__Bifidobacterium	SYM_ABDPAIN	0.0308315	0.127612	0.241604	0.809097	5321	0.960843
g__Aerococcus	SYM_YYD	-0.0348662	0.145611	-0.239448	0.810768	5198	0.960843
g__Porphyromonas	BMI	0.00197371	0.00986335	0.200105	0.841406	5437	0.962652
g__Aerococcus	WAISTLINE	0.0018474	0.00891114	0.207314	0.835787	1975	0.962652
g__Allisonella	WAISTLINE	-0.00221426	0.00948264	-0.233507	0.815393	1975	0.962652
f__Enterobacteriaceae	EDU_CAT1	-0.0128746	0.0587786	-0.219035	0.826633	4412	0.962652
g__Shuttleworthia	SMOKING_CAT	0.0302109	0.147723	0.204511	0.837962	5246	0.962652
g__Streptococcus	ALCOHOL_CAT	0.0211563	0.0984488	0.214897	0.829856	5279	0.962652
g__Mageeibacillus	ALCOHOL_CAT	-0.0226989	0.0982115	-0.231123	0.817229	5279	0.962652
g__Allisonella	SEX72	0.058342	0.293292	0.198922	0.842332	4976	0.962652
g__Porphyromonas	BIRTH_CONTROL2	-0.059159	0.250356	-0.2363	0.813257	889	0.962652
g__Gemella	GRAVITY2	-0.0195055	0.0863821	-0.225805	0.821365	3991	0.962652
g__Finegoldia	GRAVITY2	-0.0212315	0.103015	-0.206101	0.836723	3991	0.962652
g__Mageeibacillus	PARITY2	0.0345389	0.162189	0.212954	0.831378	2832	0.962652
g__Sneathia	PARITY2	-0.0363696	0.165458	-0.219812	0.826033	2832	0.962652
g__Sneathia	ADVERSE_PREGNANCY1	-0.0288305	0.142474	-0.202357	0.839649	3704	0.962652
g__Porphyromonas	ADVERSE_PREGNANCY2	0.0238935	0.113191	0.21109	0.83283	3519	0.962652
g__Anaerococcus	MENSTRUAL_PHASE_REG1	0.0218974	0.0961559	0.227728	0.819871	3657	0.962652
g__Aerococcus	MENSTRUAL_PHASE_REG2	0.0452115	0.220446	0.205091	0.837513	3657	0.962652
g__Streptococcus	MENSTRUAL_PHASE_REG2	-0.0500844	0.241637	-0.207271	0.83581	3657	0.962652
g__Bifidobacterium	MENSTRUAL_PHASE_REG3	-0.0218011	0.105027	-0.207576	0.835572	3657	0.962652
g__Anaerococcus	MENSTRUAL_PHASE_REG3	-0.0215581	0.095578	-0.225555	0.82156	3657	0.962652
g__Anaerococcus	DRUG_ANTIBIOTICS	0.0614237	0.301088	0.204006	0.838358	4828	0.962652
g__Peptoniphilus	DRUG_ANTIBIOTICS	-0.0509776	0.255668	-0.19939	0.841966	4828	0.962652
g__Finegoldia	DRUG_ESTROGEN	-0.0609427	0.294514	-0.206926	0.836076	4825	0.962652
g__Ureaplasma	DRUG_ESTROGEN	0.0916033	0.393351	0.232879	0.815865	4825	0.962652
g__Allisonella	DRUG_GLULIP	0.0944802	0.42366	0.22301	0.823538	4827	0.962652
g__Dialister	PS_DIABETES	0.0708222	0.310738	0.227916	0.81972	5297	0.962652
g__Sneathia	PS_DIABETES	0.0652587	0.323072	0.201994	0.839929	5297	0.962652
g__Megasphaera	PS_HYPERTENSION	0.0573026	0.288471	0.198643	0.84255	5296	0.962652
g__Atopobium	SYM_URIOSP	-0.018142	0.0840604	-0.215821	0.829136	5300	0.962652
g__Peptoniphilus	SYM_URIOSP	-0.0200594	0.0964352	-0.208009	0.83523	5300	0.962652
g__DNF00809	SYM_BLEDDING	0.0350324	0.161935	0.216336	0.828734	5298	0.962652
g__Megasphaera	EXA_VAGWAL	-0.0471635	0.221407	-0.213017	0.831323	4793	0.962652
g__Sneathia	EXA_VAGWAL	0.0504987	0.220905	0.228599	0.81919	4793	0.962652
g__Aerococcus	SMOKING_CAT	0.0400487	0.204689	0.195657	0.844887	5246	0.964273
g__Porphyromonas	PS_UTI	-0.0196867	0.101529	-0.193903	0.84626	5217	0.964791
g__Gemella	INCOME2	0.0148421	0.080072	0.18536	0.852961	2656	0.965079
g__Porphyromonas	SMOKING_CAT	0.0285662	0.153366	0.186262	0.852247	5246	0.965079
g__Anaerococcus	ALCOHOL_CAT	-0.0172491	0.09217	-0.187144	0.851555	5279	0.965079
g__Anaerococcus	BIRTH_CONTROL2	-0.0618731	0.337699	-0.18322	0.854669	889	0.965079
g__Veillonella	GRAVITY1	0.025278	0.135837	0.18609	0.852395	1854	0.965079
g__Aerococcus	MENSTRUAL_PHASE_REG1	0.0176485	0.0941679	0.187416	0.851345	3657	0.965079
g__Atopobium	PS_HYPERTENSION	0.0376004	0.195534	0.192296	0.847518	5296	0.965079
g__Peptoniphilus	SYM_ABDPAIN	-0.018095	0.0988651	-0.183027	0.854784	5321	0.965079
g__Dialister	SYM_URIOSP	0.0221487	0.117102	0.18914	0.84999	5300	0.965079
g__Finegoldia	PS_UTI	0.0175634	0.0977748	0.179631	0.857449	5217	0.965764
g__Megasphaera	SYM_ABDPAIN	-0.0223772	0.126794	-0.176485	0.859919	5321	0.965764
g__Finegoldia	SYM_PAINBLE	-0.0174189	0.0987491	-0.176395	0.85999	5305	0.965764
g__Aerococcus	EXA_CERDIS	-0.0288755	0.159954	-0.180524	0.856749	4864	0.965764
g__Ureaplasma	EXA_CERDIS	-0.0274934	0.154455	-0.178003	0.858728	4864	0.965764
g__Allisonella	DRUG_ANTIBIOTICS	0.0535933	0.310811	0.17243	0.863107	4828	0.968229
g__Peptoniphilus	SEX_PARTNER_CAT	-0.0326408	0.193464	-0.168717	0.866026	5165	0.970466
g__Veillonella	MENSTRUAL_PHASE_REG2	0.0324804	0.196426	0.165357	0.868672	3657	0.972394
g__Streptococcus	EDU_CAT2	-0.0374376	0.244437	-0.153158	0.878286	2506	0.973174
g__Streptococcus	INCOME2	0.0238696	0.151435	0.157623	0.874766	2656	0.973174
g__Finegoldia	BIRTH_CONTROL1	0.0194375	0.131695	0.147595	0.882686	1275	0.973174
g__Finegoldia	BIRTH_CONTROL2	0.0357499	0.239856	0.149048	0.881551	889	0.973174
g__Dialister	ADVERSE_PREGNANCY2	-0.0264802	0.163126	-0.162329	0.871056	3519	0.973174
g__Shuttleworthia	MENSTRUAL_PHASE_REG2	-0.0243779	0.156556	-0.155713	0.876268	3657	0.973174
g__Peptoniphilus	MENSTRUAL_PHASE_REG3	0.0125554	0.0804836	0.155999	0.876043	3657	0.973174
g__DNF00809	DRUG_ANTIBIOTICS	0.0503326	0.322888	0.155883	0.876132	4828	0.973174
g__Veillonella	DRUG_GLULIP	0.0561159	0.361604	0.155186	0.876681	4827	0.973174
g__Sneathia	DRUG_GLULIP	0.0682652	0.44978	0.151775	0.879371	4827	0.973174
g__Allisonella	PS_DIABETES	-0.0475759	0.307023	-0.154959	0.87686	5297	0.973174
g__Lactobacillus	PS_HYPERTENSION	0.0150149	0.0964169	0.155729	0.876253	5296	0.973174
g__Bifidobacterium	SYM_PAINBLE	0.0225618	0.153659	0.14683	0.883272	5305	0.973174
g__Staphylococcus	EXA_VAGWAL	0.0189871	0.128357	0.147925	0.882408	4793	0.973174
g__Veillonella	EXA_VAGWAL	-0.0266066	0.1792	-0.148474	0.881975	4793	0.973174
g__Fusobacterium	PARITY1	0.0130048	0.0898096	0.144804	0.884875	3122	0.973919
g__Gardnerella	ADVERSE_PREGNANCY2	-0.0156184	0.110086	-0.141874	0.887188	3519	0.975442
g__Dialister	BMI	-0.00157909	0.0139176	-0.11346	0.90967	5437	0.976538
g__Bifidobacterium	WAISTLINE	0.00120743	0.00974682	0.123879	0.901424	1975	0.976538
g__Aerococcus	ETHINIC	-0.0247549	0.195277	-0.126768	0.899129	5133	0.976538
g__Shuttleworthia	EDU_CAT1	0.0078884	0.0619425	0.12735	0.898669	4412	0.976538
g__Bifidobacterium	EDU_CAT2	0.0275616	0.260491	0.105806	0.915745	2506	0.976538
g__DNF00809	INCOME1	-0.0136915	0.140109	-0.0977207	0.922162	2471	0.976538
g__Streptococcus	INCOME1	-0.0171577	0.143492	-0.119572	0.904832	2471	0.976538
g__DNF00809	INCOME2	-0.0187727	0.147382	-0.127375	0.898654	2656	0.976538
g__Aerococcus	INCOME2	0.0178211	0.136181	0.130863	0.895894	2656	0.976538
g__Mageeibacillus	INCOME2	-0.016984	0.146913	-0.115606	0.907974	2656	0.976538
g__Peptoniphilus	INCOME2	0.0132447	0.120876	0.109572	0.912757	2656	0.976538
g__Megasphaera	INCOME2	-0.0160687	0.152212	-0.105568	0.915933	2656	0.976538
f__Enterobacteriaceae	SMOKING_CAT	0.014938	0.136465	0.109464	0.912838	5246	0.976538
g__Bifidobacterium	SEX72	-0.0334011	0.308988	-0.108099	0.913922	4976	0.976538
g__DNF00809	GRAVITY1	-0.0206628	0.166088	-0.124409	0.901005	1854	0.976538
g__Parvimonas	PARITY2	-0.0148538	0.149778	-0.0991719	0.921009	2832	0.976538
g__Prevotella	ADVERSE_PREGNANCY1	0.0158914	0.12068	0.131682	0.895243	3704	0.976538
g__Streptococcus	MENSTRUAL_REGULAR	0.0152484	0.15632	0.0975459	0.922297	4899	0.976538
g__Porphyromonas	MENSTRUAL_PHASE_REG1	0.00872854	0.0683548	0.127695	0.898398	3657	0.976538
g__DNF00809	MENSTRUAL_PHASE_REG3	0.0124988	0.102394	0.122066	0.902854	3657	0.976538
g__Dialister	MENSTRUAL_PHASE_REG3	-0.0124963	0.0984882	-0.126881	0.899041	3657	0.976538
g__Porphyromonas	DRUG_ANTIBIOTICS	0.0215279	0.221549	0.09717	0.922595	4828	0.976538
g__Aerococcus	DRUG_ANTIBIOTICS	0.0301948	0.296294	0.101908	0.918834	4828	0.976538
g__Prevotella	DRUG_ESTROGEN	-0.0394482	0.37571	-0.104996	0.916383	4825	0.976538
g__Anaerococcus	DRUG_ESTROGEN	0.048855	0.415716	0.11752	0.906453	4825	0.976538
g__Veillonella	DRUG_ESTROGEN	0.0482993	0.367664	0.131368	0.89549	4825	0.976538
g__Sneathia	DRUG_ESTROGEN	-0.0605387	0.455931	-0.13278	0.894373	4825	0.976538
g__DNF00809	PS_DIABETES	-0.0390083	0.319533	-0.122079	0.902841	5297	0.976538
g__Streptococcus	PS_DIABETES	-0.03417	0.319404	-0.106981	0.914808	5297	0.976538
g__Anaerococcus	SYM_ITCHING	-0.00957488	0.094339	-0.101494	0.919162	5347	0.976538
g__Gemella	SYM_ABDPAIN	0.00907682	0.0674887	0.134494	0.893017	5321	0.976538
g__Ureaplasma	SYM_ABDPAIN	-0.0114965	0.110086	-0.104433	0.91683	5321	0.976538
g__DNF00809	SYM_URIOSP	-0.0120808	0.120644	-0.100136	0.92024	5300	0.976538
g__Porphyromonas	SYM_URIOSP	-0.0093735	0.082861	-0.113123	0.909937	5300	0.976538
g__Porphyromonas	SYM_BLEDDING	-0.0118152	0.111175	-0.106275	0.915368	5298	0.976538
g__Bifidobacterium	EXA_ORDOR	-0.0199104	0.180944	-0.110037	0.912385	4810	0.976538
g__Streptococcus	EXA_ORDOR	-0.0188799	0.179647	-0.105094	0.916305	4810	0.976538
g__Aerococcus	EXA_CERBLE	-0.015311	0.161572	-0.0947625	0.924508	4782	0.977576
g__Bifidobacterium	EXA_CERECT	-0.0127484	0.139075	-0.0916654	0.926969	3625	0.979193
g__Streptococcus	BIRTH_CONTROL1	0.0187715	0.209414	0.0896381	0.928589	1275	0.979665
g__Peptoniphilus	BIRTH_CONTROL1	-0.0146377	0.164903	-0.0887657	0.929282	1275	0.979665
g__Veillonella	SYM_YYD	0.0113149	0.131183	0.0862528	0.931269	5198	0.980775
g__Megasphaera	SYM_ITCHING	0.00858799	0.102753	0.0835789	0.933394	5347	0.982028
g__Megasphaera	BIRTH_CONTROL2	0.0290681	0.367634	0.079068	0.936997	889	0.983847
g__Prevotella	PS_UTI	0.00988175	0.124607	0.0793034	0.936794	5217	0.983847
g__Staphylococcus	AGE	0.000241344	0.0036509	0.0661053	0.947296	5437	0.984094
g__Peptoniphilus	ETHINIC	0.01241	0.167852	0.0739341	0.941066	5133	0.984094
g__Staphylococcus	BIRTH_CONTROL2	-0.0138967	0.212421	-0.0654207	0.947854	889	0.984094
g__Sneathia	BIRTH_CONTROL2	0.0221136	0.369408	0.0598623	0.952279	889	0.984094
g__Sneathia	GRAVITY1	-0.0105021	0.173755	-0.0604417	0.95181	1854	0.984094
g__Streptococcus	PARITY1	0.0088846	0.146555	0.0606229	0.951663	3122	0.984094
g__Peptoniphilus	PARITY1	0.00714216	0.117104	0.06099	0.951371	3122	0.984094
g__Megasphaera	PARITY1	-0.00904851	0.152052	-0.0595092	0.95255	3122	0.984094
g__Sneathia	PARITY1	0.00983633	0.149378	0.0658486	0.947503	3122	0.984094
g__Atopobium	ADVERSE_PREGNANCY2	0.00905935	0.117945	0.07681	0.938779	3519	0.984094
g__Fusobacterium	MENSTRUAL_REGULAR	0.00571469	0.0914966	0.0624579	0.950201	4899	0.984094
g__Gemella	DRUG_ANTIBIOTICS	0.0109119	0.177627	0.0614316	0.951018	4828	0.984094
g__Fusobacterium	DRUG_ANTIBIOTICS	0.011211	0.190872	0.0587358	0.953165	4828	0.984094
g__Dialister	PS_HYPERTENSION	0.0161469	0.273635	0.0590088	0.952947	5296	0.984094
g__Sneathia	SYM_ABDPAIN	0.00896605	0.125329	0.0715398	0.942971	5321	0.984094
f__Enterobacteriaceae	SYM_URIOSP	0.00558039	0.0740097	0.0754008	0.939899	5300	0.984094
g__Allisonella	EXA_CERECT	-0.00831314	0.134624	-0.0617507	0.950765	3625	0.984094
g__Peptoniphilus	ALCOHOL_CAT	-0.00450595	0.0783562	-0.057506	0.954144	5279	0.984137
g__Porphyromonas	PARITY1	0.00557328	0.0998111	0.0558383	0.955474	3122	0.984542
g__Fusobacterium	SMOKING_CAT	-0.0073281	0.1352	-0.054202	0.956776	5246	0.984588
g__Veillonella	ALCOHOL_CAT	0.00434905	0.0814028	0.0534263	0.957394	5279	0.984588
g__Shuttleworthia	EXA_CERECT	-0.0044941	0.0914079	-0.0491653	0.96079	3625	0.987113
g__Peptoniphilus	GRAVITY1	0.00630846	0.132614	0.0475702	0.962064	1854	0.987251
g__Lactobacillus	SYM_ABDPAIN	-0.00198071	0.0424711	-0.0466367	0.962805	5321	0.987251
g__Aerococcus	GRAVITY2	0.00643445	0.146446	0.0439374	0.964957	3991	0.987529
g__Anaerococcus	PARITY1	-0.00611891	0.13765	-0.0444526	0.964546	3122	0.987529
g__Ureaplasma	GRAVITY1	-0.0063367	0.154775	-0.0409413	0.967347	1854	0.988049
g__DNF00809	PS_HYPERTENSION	-0.0118321	0.281669	-0.0420071	0.966495	5296	0.988049
g__Anaerococcus	PS_UTI	-0.00538822	0.139024	-0.0387575	0.969085	5217	0.988412
g__Anaerococcus	EXA_CERDIS	0.0061541	0.161397	0.0381303	0.969585	4864	0.988412
g__Aerococcus	PARITY2	0.00532616	0.150094	0.0354854	0.971695	2832	0.989602
g__Fusobacterium	MENSTRUAL_PHASE_REG3	-0.00192916	0.0589774	-0.0327102	0.973907	3657	0.990894
g__Veillonella	SYM_ABDPAIN	-0.00294254	0.102688	-0.0286551	0.977141	5321	0.993221
f__Enterobacteriaceae	BMI	-0.000183383	0.00871977	-0.0210308	0.983222	5437	0.993631
g__Lactobacillus	SEX72	-0.00250037	0.104426	-0.023944	0.980898	4976	0.993631
g__Mageeibacillus	GRAVITY1	-0.00433622	0.169767	-0.0255422	0.979625	1854	0.993631
g__Prevotella	MENSTRUAL_PHASE_REG2	-0.00465725	0.200665	-0.023209	0.981485	3657	0.993631
g__Porphyromonas	SYM_YYD	-0.00236752	0.108388	-0.0218431	0.982574	5198	0.993631
g__Veillonella	EXA_CERDIS	0.00371227	0.143385	0.0258903	0.979346	4864	0.993631
g__Megasphaera	INCOME1	0.00273586	0.144562	0.0189252	0.984902	2471	0.994336
g__Ureaplasma	INCOME1	0.00199175	0.12262	0.0162433	0.987042	2471	0.994336
g__DNF00809	MENSTRUAL_PHASE_REG1	-0.00158727	0.103013	-0.0154084	0.987707	3657	0.994336
g__Staphylococcus	PS_DIABETES	-0.00322356	0.191827	-0.0168045	0.986593	5297	0.994336
g__Gardnerella	PS_UTI	-0.00135617	0.0962381	-0.0140918	0.988757	5217	0.99444
g__Gemella	ADVERSE_PREGNANCY1	-0.000377129	0.0758094	-0.0049747	0.996031	3704	0.999033
f__Enterobacteriaceae	MENSTRUAL_PHASE_REG2	0.00083296	0.142458	0.00584706	0.995335	3657	0.999033
g__Peptoniphilus	SYM_YYD	-0.000605714	0.126458	-0.00478983	0.996178	5198	0.999033
g__Peptoniphilus	ADVERSE_PREGNANCY2	-0.000420446	0.132542	-0.00317217	0.997469	3519	0.999234
g__Anaerococcus	MENSTRUAL_PHASE_REG2	-0.000426382	0.225102	-0.00189417	0.998489	3657	0.999234
g__Prevotella	SYM_URIOSP	9.73801e-05	0.10141	0.000960258	0.999234	5300	0.999234

## Sheet: S7
Table S7 Associations between each factor and relative abundance of each bacterium additionally adjust for STI at both species and genus level
Taxa level	Bacteria	Var	estimate	se	t	p value	N	FDR
Species	s__Bifidobacterium_breve	AGE	-0.00350603	0.00492217	-0.712294	0.476314	5343	0.814758
Species	s__Bifidobacterium_dentium	AGE	-0.00584792	0.00400783	-1.45912	0.144591	5343	0.551588
Species	s__Gardnerella_vaginalis	AGE	0.00554919	0.00395448	1.40327	0.160596	5343	0.579212
Species	s__Atopobium_vaginae	AGE	0.011446	0.00428375	2.67195	0.00756426	5343	0.179067
Species	s__Coriobacteriales_bacterium	AGE	0.0196591	0.00613753	3.20309	0.00136764	5343	0.0712267
Species	s__Prevotella_amnii	AGE	0.0169539	0.00652781	2.59718	0.00942509	5343	0.200437
Species	s__Prevotella_bivia	AGE	-0.00362972	0.00590752	-0.614424	0.538961	5343	0.849505
Species	s__Prevotella_colorans	AGE	0.00775596	0.00440921	1.75904	0.078629	5343	0.444601
Species	s__Prevotella_timonensis	AGE	0.00976361	0.00614813	1.58806	0.112332	5343	0.498752
Species	s__Aerococcus_christensenii	AGE	0.00170976	0.00567056	0.301515	0.763034	5343	0.9208
Species	s__Lactobacillus_crispatus	AGE	-0.0104758	0.003269	-3.20457	0.00136064	5343	0.0712267
Species	s__Lactobacillus_gasseri	AGE	-0.0119047	0.00630529	-1.88806	0.0590729	5343	0.406947
Species	s__Lactobacillus_iners	AGE	-0.00365766	0.00276572	-1.3225	0.18606	5343	0.617134
Species	s__Lactobacillus_jensenii	AGE	0.0035103	0.00507203	0.692089	0.488912	5343	0.821588
Species	s__Lactobacillus_vaginalis	AGE	0.00377128	0.00646618	0.583231	0.559762	5343	0.859947
Species	s__Streptococcus_anginosus	AGE	0.00496691	0.0047024	1.05625	0.290902	5343	0.721121
Species	s__Mageeibacillus_indolicus	AGE	0.0188388	0.00615494	3.06076	0.00221882	5343	0.0879093
Species	s__Finegoldia_magna	AGE	-0.00243294	0.00406529	-0.598467	0.549554	5343	0.854862
Species	g__Shuttleworthia	AGE	0.0102104	0.00410035	2.49012	0.0128005	5343	0.229239
Species	s__Anaerococcus_tetradius	AGE	0.00615817	0.00515428	1.19477	0.232231	5343	0.678083
Species	s__Tissierellia_bacterium	AGE	0.0182867	0.00563325	3.24622	0.00117677	5343	0.0712267
Species	s__Allisonella_histaminiformans	AGE	0.0254093	0.00591228	4.29771	1.75661e-05	5343	0.0062253
Species	s__Dialister_micraerophilus	AGE	0.00979309	0.00595385	1.64483	0.100063	5343	0.48479
Species	s__Megasphaera_hutchinsoni	AGE	0.00995161	0.00561746	1.77155	0.0765264	5343	0.441041
Species	s__Megasphaera_lornae	AGE	0.0105195	0.0065017	1.61797	0.105729	5343	0.489462
Species	s__Veillonella_montpellierensis	AGE	0.0095831	0.00491423	1.95007	0.0512203	5343	0.392972
Species	s__Fusobacterium_nucleatum	AGE	0.00130279	0.00346711	0.375757	0.707113	5343	0.904234
Species	s__Sneathia_amnii	AGE	0.0101357	0.00628516	1.61265	0.106881	5343	0.489462
Species	s__Sneathia_sanguinegens	AGE	0.00838459	0.00639584	1.31094	0.189933	5343	0.624478
Species	f__Enterobacteriaceae	AGE	0.00811195	0.0037423	2.16764	0.0302307	5343	0.307503
Species	s__Ureaplasma_parvum	AGE	0.00737108	0.00547108	1.34728	0.177947	5343	0.601991
Species	s__Bifidobacterium_breve	BMI	0.0118325	0.0116167	1.01858	0.30845	5343	0.732849
Species	s__Bifidobacterium_dentium	BMI	0.00359779	0.00945882	0.380363	0.703691	5343	0.904234
Species	s__Gardnerella_vaginalis	BMI	0.0128029	0.0093329	1.37181	0.170181	5343	0.591418
Species	s__Atopobium_vaginae	BMI	0.0125298	0.01011	1.23934	0.215273	5343	0.65732
Species	s__Coriobacteriales_bacterium	BMI	0.012955	0.0144851	0.894369	0.371165	5343	0.759838
Species	s__Prevotella_amnii	BMI	0.0104647	0.0154062	0.679253	0.497007	5343	0.824315
Species	s__Prevotella_bivia	BMI	0.00724708	0.0139422	0.519793	0.603229	5343	0.877885
Species	s__Prevotella_colorans	BMI	0.00391182	0.0104061	0.375916	0.706995	5343	0.904234
Species	s__Prevotella_timonensis	BMI	0.0219914	0.0145101	1.5156	0.129681	5343	0.527641
Species	s__Aerococcus_christensenii	BMI	0.00691656	0.013383	0.516817	0.605306	5343	0.877885
Species	s__Lactobacillus_crispatus	BMI	-0.0133745	0.00771511	-1.73355	0.0830569	5343	0.448714
Species	s__Lactobacillus_gasseri	BMI	0.00680544	0.014881	0.457324	0.647457	5343	0.887812
Species	s__Lactobacillus_iners	BMI	0.000206429	0.00652733	0.0316253	0.974772	5343	0.991972
Species	s__Lactobacillus_jensenii	BMI	-0.0237729	0.0119704	-1.98597	0.047088	5343	0.376127
Species	s__Lactobacillus_vaginalis	BMI	-0.0296772	0.0152607	-1.94468	0.0518665	5343	0.392972
Species	s__Streptococcus_anginosus	BMI	0.00733638	0.0110981	0.661051	0.508608	5343	0.834056
Species	s__Mageeibacillus_indolicus	BMI	0.0271215	0.0145262	1.86708	0.0619456	5343	0.412036
Species	s__Finegoldia_magna	BMI	0.0093869	0.00959441	0.978371	0.327935	5343	0.741271
Species	g__Shuttleworthia	BMI	0.00729575	0.00967717	0.753914	0.450934	5343	0.799887
Species	s__Anaerococcus_tetradius	BMI	-0.00802876	0.0121645	-0.660014	0.509274	5343	0.834056
Species	s__Tissierellia_bacterium	BMI	0.022527	0.0132949	1.6944	0.0902476	5343	0.457544
Species	s__Allisonella_histaminiformans	BMI	0.00694568	0.0139535	0.497774	0.618664	5343	0.877885
Species	s__Dialister_micraerophilus	BMI	0.000742455	0.0140516	0.0528379	0.957863	5343	0.989664
Species	s__Megasphaera_hutchinsoni	BMI	0.0137691	0.0132577	1.03858	0.299049	5343	0.72372
Species	s__Megasphaera_lornae	BMI	0.0142243	0.0153445	0.926997	0.35397	5343	0.75138
Species	s__Veillonella_montpellierensis	BMI	0.00851829	0.011598	0.734463	0.462699	5343	0.807553
Species	s__Fusobacterium_nucleatum	BMI	0.0238488	0.00818266	2.91455	0.0035769	5343	0.116428
Species	s__Sneathia_amnii	BMI	0.0119549	0.0148335	0.805936	0.420316	5343	0.776243
Species	s__Sneathia_sanguinegens	BMI	0.0040321	0.0150947	0.26712	0.789387	5343	0.931543
Species	f__Enterobacteriaceae	BMI	-1.23929e-05	0.00883214	-0.00140316	0.99888	5343	0.99888
Species	s__Ureaplasma_parvum	BMI	0.0241418	0.0129122	1.86969	0.0615819	5343	0.412036
Species	s__Bifidobacterium_breve	WAISTLINE	0.00582368	0.0068384	0.851615	0.394534	1968	0.772212
Species	s__Bifidobacterium_dentium	WAISTLINE	-0.0134104	0.00614582	-2.18204	0.0292267	1968	0.305558
Species	s__Gardnerella_vaginalis	WAISTLINE	0.00815976	0.00606888	1.34453	0.178936	1968	0.603563
Species	s__Atopobium_vaginae	WAISTLINE	-0.0111542	0.00645	-1.72933	0.0839101	1968	0.45145
Species	s__Coriobacteriales_bacterium	WAISTLINE	-0.00482567	0.00968322	-0.498354	0.618291	1968	0.877885
Species	s__Prevotella_amnii	WAISTLINE	0.0085032	0.0104939	0.8103	0.417868	1968	0.776243
Species	s__Prevotella_bivia	WAISTLINE	-0.00863827	0.00943549	-0.915509	0.360039	1968	0.756081
Species	s__Prevotella_colorans	WAISTLINE	0.000127654	0.00736521	0.017332	0.986174	1968	0.993038
Species	s__Prevotella_timonensis	WAISTLINE	-0.0165002	0.009623	-1.71467	0.0865671	1968	0.452652
Species	s__Aerococcus_christensenii	WAISTLINE	0.00270497	0.00895714	0.30199	0.762692	1968	0.9208
Species	s__Lactobacillus_crispatus	WAISTLINE	-0.00325129	0.00492454	-0.660222	0.50919	1968	0.834056
Species	s__Lactobacillus_gasseri	WAISTLINE	0.0098852	0.00966618	1.02266	0.306597	1968	0.729779
Species	s__Lactobacillus_iners	WAISTLINE	-0.00205851	0.00416153	-0.494652	0.620902	1968	0.877885
Species	s__Lactobacillus_jensenii	WAISTLINE	-0.0027886	0.00798354	-0.349293	0.726907	1968	0.910566
Species	s__Lactobacillus_vaginalis	WAISTLINE	-0.012904	0.0102808	-1.25515	0.209577	1968	0.655762
Species	s__Streptococcus_anginosus	WAISTLINE	0.000340153	0.00744864	0.0456665	0.963581	1968	0.990381
Species	s__Mageeibacillus_indolicus	WAISTLINE	-0.00158199	0.00989729	-0.159841	0.873023	1968	0.963946
Species	s__Finegoldia_magna	WAISTLINE	-0.00679421	0.00602767	-1.12717	0.25981	1968	0.697469
Species	g__Shuttleworthia	WAISTLINE	-0.0119868	0.00656564	-1.82568	0.0680522	1968	0.421924
Species	s__Anaerococcus_tetradius	WAISTLINE	-0.0118334	0.00820236	-1.44268	0.149272	1968	0.560091
Species	s__Tissierellia_bacterium	WAISTLINE	0.01161	0.0092846	1.25046	0.211284	1968	0.655762
Species	s__Allisonella_histaminiformans	WAISTLINE	-0.000627487	0.00952278	-0.0658932	0.94747	1968	0.982953
Species	s__Dialister_micraerophilus	WAISTLINE	0.00457619	0.00948023	0.482709	0.629357	1968	0.884066
Species	s__Megasphaera_hutchinsoni	WAISTLINE	-0.00526336	0.0091162	-0.577363	0.563762	1968	0.859947
Species	s__Megasphaera_lornae	WAISTLINE	0.00912659	0.00996703	0.915679	0.35995	1968	0.756081
Species	s__Veillonella_montpellierensis	WAISTLINE	0.00115264	0.00788134	0.146249	0.88374	1968	0.964615
Species	s__Fusobacterium_nucleatum	WAISTLINE	-0.00203923	0.00595853	-0.342237	0.73221	1968	0.910566
Species	s__Sneathia_amnii	WAISTLINE	0.0085038	0.010354	0.821307	0.411573	1968	0.776243
Species	s__Sneathia_sanguinegens	WAISTLINE	0.0137479	0.0101859	1.3497	0.17727	1968	0.601991
Species	f__Enterobacteriaceae	WAISTLINE	0.00579163	0.00524998	1.10317	0.27009	1968	0.701852
Species	s__Ureaplasma_parvum	WAISTLINE	-0.0181043	0.00828324	-2.18566	0.0289606	1968	0.305558
Species	s__Bifidobacterium_breve	ETHINIC	0.14769	0.172061	0.858355	0.390738	5043	0.772212
Species	s__Bifidobacterium_dentium	ETHINIC	-0.0685752	0.134355	-0.510405	0.60979	5043	0.877885
Species	s__Gardnerella_vaginalis	ETHINIC	-0.0955582	0.139829	-0.683392	0.494391	5043	0.823142
Species	s__Atopobium_vaginae	ETHINIC	0.304571	0.150738	2.02054	0.0433808	5043	0.369298
Species	s__Coriobacteriales_bacterium	ETHINIC	0.224588	0.213555	1.05166	0.293005	5043	0.722523
Species	s__Prevotella_amnii	ETHINIC	0.384955	0.22798	1.68855	0.0913682	5043	0.457544
Species	s__Prevotella_bivia	ETHINIC	0.0930114	0.207596	0.448041	0.654143	5043	0.890894
Species	s__Prevotella_colorans	ETHINIC	0.0885955	0.153553	0.576968	0.563987	5043	0.859947
Species	s__Prevotella_timonensis	ETHINIC	0.664346	0.21637	3.07042	0.00214902	5043	0.0879093
Species	s__Aerococcus_christensenii	ETHINIC	-0.0170563	0.198747	-0.0858191	0.931614	5043	0.97718
Species	s__Lactobacillus_crispatus	ETHINIC	-0.0642291	0.115133	-0.557867	0.57696	5043	0.86544
Species	s__Lactobacillus_gasseri	ETHINIC	-0.39639	0.218447	-1.81458	0.0696482	5043	0.425737
Species	s__Lactobacillus_iners	ETHINIC	0.0150848	0.0971552	0.155265	0.876619	5043	0.963946
Species	s__Lactobacillus_jensenii	ETHINIC	-0.248589	0.176969	-1.40471	0.160171	5043	0.579212
Species	s__Lactobacillus_vaginalis	ETHINIC	-0.272346	0.225884	-1.20569	0.227994	5043	0.676193
Species	s__Streptococcus_anginosus	ETHINIC	-0.333518	0.162842	-2.04811	0.0406016	5043	0.359614
Species	s__Mageeibacillus_indolicus	ETHINIC	0.158823	0.215	0.73871	0.460118	5043	0.807376
Species	s__Finegoldia_magna	ETHINIC	-0.0480756	0.141015	-0.340926	0.733174	5043	0.910566
Species	g__Shuttleworthia	ETHINIC	0.112377	0.142037	0.791184	0.428874	5043	0.783161
Species	s__Anaerococcus_tetradius	ETHINIC	0.234244	0.179153	1.30751	0.191101	5043	0.626309
Species	s__Tissierellia_bacterium	ETHINIC	0.245529	0.19519	1.2579	0.208487	5043	0.65566
Species	s__Allisonella_histaminiformans	ETHINIC	0.590777	0.205722	2.87173	0.00409949	5043	0.122365
Species	s__Dialister_micraerophilus	ETHINIC	0.584094	0.207316	2.81741	0.00486022	5043	0.135352
Species	s__Megasphaera_hutchinsoni	ETHINIC	0.0485144	0.193626	0.250557	0.802167	5043	0.936701
Species	s__Megasphaera_lornae	ETHINIC	0.0608269	0.225813	0.269369	0.787657	5043	0.931453
Species	s__Veillonella_montpellierensis	ETHINIC	-0.188727	0.170317	-1.10809	0.267875	5043	0.701852
Species	s__Fusobacterium_nucleatum	ETHINIC	0.343412	0.118694	2.89325	0.00382929	5043	0.121603
Species	s__Sneathia_amnii	ETHINIC	0.262064	0.221133	1.18509	0.236036	5043	0.680991
Species	s__Sneathia_sanguinegens	ETHINIC	0.654671	0.223238	2.93261	0.0033765	5043	0.112723
Species	f__Enterobacteriaceae	ETHINIC	-0.235027	0.127698	-1.84049	0.0657554	5043	0.421478
Species	s__Ureaplasma_parvum	ETHINIC	-0.312778	0.190428	-1.6425	0.100549	5043	0.484871
Species	s__Bifidobacterium_breve	EDU_CAT1	0.261787	0.0786229	3.32965	0.000876824	4372	0.0682765
Species	s__Bifidobacterium_dentium	EDU_CAT1	-0.152366	0.0648092	-2.35099	0.0187682	4372	0.274564
Species	s__Gardnerella_vaginalis	EDU_CAT1	0.0881392	0.0642502	1.37181	0.170193	4372	0.591418
Species	s__Atopobium_vaginae	EDU_CAT1	0.0623128	0.0703114	0.886241	0.375537	4372	0.762987
Species	s__Coriobacteriales_bacterium	EDU_CAT1	0.272552	0.0993085	2.7445	0.00608523	4372	0.161693
Species	s__Prevotella_amnii	EDU_CAT1	0.175747	0.106399	1.65178	0.0986519	4372	0.48479
Species	s__Prevotella_bivia	EDU_CAT1	0.129398	0.0967761	1.33709	0.181263	4372	0.606696
Species	s__Prevotella_colorans	EDU_CAT1	0.104216	0.0691534	1.50702	0.131879	4372	0.533248
Species	s__Prevotella_timonensis	EDU_CAT1	0.0366853	0.099457	0.368856	0.712253	4372	0.905528
Species	s__Aerococcus_christensenii	EDU_CAT1	0.182917	0.091221	2.0052	0.0450034	4372	0.372004
Species	s__Lactobacillus_crispatus	EDU_CAT1	-0.0761268	0.0534818	-1.42342	0.154688	4372	0.572169
Species	s__Lactobacillus_gasseri	EDU_CAT1	-0.043052	0.101838	-0.42275	0.672498	4372	0.893423
Species	s__Lactobacillus_iners	EDU_CAT1	0.135912	0.045205	3.00657	0.0026573	4372	0.0961057
Species	s__Lactobacillus_jensenii	EDU_CAT1	-0.0912523	0.0827507	-1.10274	0.270202	4372	0.701852
Species	s__Lactobacillus_vaginalis	EDU_CAT1	-0.0687592	0.104806	-0.65606	0.51182	4372	0.835075
Species	s__Streptococcus_anginosus	EDU_CAT1	-0.0072796	0.0781533	-0.0931452	0.925793	4372	0.97718
Species	s__Mageeibacillus_indolicus	EDU_CAT1	0.0815288	0.0999321	0.815842	0.414635	4372	0.776243
Species	s__Finegoldia_magna	EDU_CAT1	-0.107154	0.0662738	-1.61683	0.105987	4372	0.489462
Species	g__Shuttleworthia	EDU_CAT1	-0.00713496	0.062573	-0.114026	0.909222	4372	0.97014
Species	s__Anaerococcus_tetradius	EDU_CAT1	0.156447	0.082003	1.90782	0.0564806	4372	0.406399
Species	s__Tissierellia_bacterium	EDU_CAT1	0.149766	0.0908684	1.64816	0.0993917	4372	0.48479
Species	s__Allisonella_histaminiformans	EDU_CAT1	0.0313742	0.0943245	0.33262	0.739437	4372	0.910957
Species	s__Dialister_micraerophilus	EDU_CAT1	0.0780088	0.0964534	0.808772	0.418691	4372	0.776243
Species	s__Megasphaera_hutchinsoni	EDU_CAT1	0.212589	0.0909132	2.33837	0.0194133	4372	0.276449
Species	s__Megasphaera_lornae	EDU_CAT1	0.0866381	0.106441	0.813956	0.415715	4372	0.776243
Species	s__Veillonella_montpellierensis	EDU_CAT1	0.161773	0.0784089	2.0632	0.0391528	4372	0.359614
Species	s__Fusobacterium_nucleatum	EDU_CAT1	0.00164288	0.0558915	0.029394	0.976552	4372	0.992561
Species	s__Sneathia_amnii	EDU_CAT1	0.303199	0.102658	2.95349	0.00315892	4372	0.108235
Species	s__Sneathia_sanguinegens	EDU_CAT1	0.443031	0.103521	4.27962	1.91253e-05	4372	0.0062253
Species	f__Enterobacteriaceae	EDU_CAT1	-0.00866454	0.0593843	-0.145906	0.884002	4372	0.964615
Species	s__Ureaplasma_parvum	EDU_CAT1	0.11046	0.0882044	1.25232	0.210521	4372	0.655762
Species	s__Bifidobacterium_breve	EDU_CAT2	0.417807	0.193463	2.15962	0.0308989	2483	0.311863
Species	s__Bifidobacterium_dentium	EDU_CAT2	-0.375838	0.168195	-2.23454	0.0255375	2483	0.289129
Species	s__Gardnerella_vaginalis	EDU_CAT2	0.255601	0.164181	1.55683	0.119641	2483	0.507403
Species	s__Atopobium_vaginae	EDU_CAT2	0.206645	0.176201	1.17278	0.240997	2483	0.680991
Species	s__Coriobacteriales_bacterium	EDU_CAT2	0.463	0.244049	1.89716	0.057924	2483	0.406399
Species	s__Prevotella_amnii	EDU_CAT2	0.406921	0.260813	1.5602	0.118842	2483	0.506647
Species	s__Prevotella_bivia	EDU_CAT2	0.238781	0.24305	0.982436	0.325983	2483	0.741271
Species	s__Prevotella_colorans	EDU_CAT2	-0.00781641	0.164262	-0.0475849	0.962051	2483	0.990381
Species	s__Prevotella_timonensis	EDU_CAT2	-0.0657854	0.246854	-0.266496	0.78988	2483	0.931543
Species	s__Aerococcus_christensenii	EDU_CAT2	-0.296815	0.231235	-1.28361	0.199401	2483	0.639623
Species	s__Lactobacillus_crispatus	EDU_CAT2	-0.466336	0.138176	-3.37494	0.000749835	2483	0.0682765
Species	s__Lactobacillus_gasseri	EDU_CAT2	-0.253335	0.255056	-0.993251	0.320686	2483	0.740794
Species	s__Lactobacillus_iners	EDU_CAT2	0.0442113	0.116306	0.380128	0.703883	2483	0.904234
Species	s__Lactobacillus_jensenii	EDU_CAT2	-0.470772	0.205223	-2.29395	0.0218777	2483	0.282018
Species	s__Lactobacillus_vaginalis	EDU_CAT2	-0.392537	0.258465	-1.51872	0.128962	2483	0.527557
Species	s__Streptococcus_anginosus	EDU_CAT2	0.0806662	0.192966	0.418033	0.67596	2483	0.89527
Species	s__Mageeibacillus_indolicus	EDU_CAT2	0.23417	0.243725	0.960794	0.336751	2483	0.748898
Species	s__Finegoldia_magna	EDU_CAT2	-0.265238	0.169019	-1.56928	0.116711	2483	0.501511
Species	g__Shuttleworthia	EDU_CAT2	0.228161	0.152974	1.4915	0.13596	2483	0.537034
Species	s__Anaerococcus_tetradius	EDU_CAT2	0.136813	0.198746	0.688381	0.491278	2483	0.821588
Species	s__Tissierellia_bacterium	EDU_CAT2	0.275316	0.221854	1.24098	0.214733	2483	0.65732
Species	s__Allisonella_histaminiformans	EDU_CAT2	0.334155	0.229383	1.45676	0.145311	2483	0.551588
Species	s__Dialister_micraerophilus	EDU_CAT2	0.440327	0.23925	1.84045	0.0658235	2483	0.421478
Species	s__Megasphaera_hutchinsoni	EDU_CAT2	0.817367	0.223646	3.65474	0.000262866	2483	0.0341174
Species	s__Megasphaera_lornae	EDU_CAT2	0.531444	0.262971	2.02092	0.0433968	2483	0.369298
Species	s__Veillonella_montpellierensis	EDU_CAT2	0.34883	0.188435	1.85119	0.0642625	2483	0.420396
Species	s__Fusobacterium_nucleatum	EDU_CAT2	0.0784021	0.142496	0.550207	0.582228	2483	0.867847
Species	s__Sneathia_amnii	EDU_CAT2	0.481813	0.254731	1.89146	0.0586813	2483	0.406399
Species	s__Sneathia_sanguinegens	EDU_CAT2	0.457858	0.253795	1.80405	0.0713466	2483	0.431053
Species	f__Enterobacteriaceae	EDU_CAT2	0.189572	0.152876	1.24004	0.21508	2483	0.65732
Species	s__Ureaplasma_parvum	EDU_CAT2	-0.00615042	0.222935	-0.0275884	0.977993	2483	0.992984
Species	s__Bifidobacterium_breve	INCOME1	-0.136702	0.110953	-1.23207	0.218042	2450	0.661751
Species	s__Bifidobacterium_dentium	INCOME1	0.192585	0.0905155	2.12765	0.0334672	2450	0.330108
Species	s__Gardnerella_vaginalis	INCOME1	0.0942873	0.0891034	1.05818	0.29008	2450	0.720772
Species	s__Atopobium_vaginae	INCOME1	0.0438181	0.0967923	0.452703	0.650804	2450	0.89007
Species	s__Coriobacteriales_bacterium	INCOME1	-0.0393701	0.140697	-0.279823	0.779638	2450	0.929767
Species	s__Prevotella_amnii	INCOME1	-0.234468	0.149363	-1.56979	0.116596	2450	0.501511
Species	s__Prevotella_bivia	INCOME1	-0.130923	0.138196	-0.947371	0.343545	2450	0.748898
Species	s__Prevotella_colorans	INCOME1	-0.286339	0.0950132	-3.01368	0.00260789	2450	0.0961057
Species	s__Prevotella_timonensis	INCOME1	-0.109154	0.141189	-0.773106	0.439536	2450	0.787174
Species	s__Aerococcus_christensenii	INCOME1	-0.0734937	0.127815	-0.575001	0.565344	2450	0.859947
Species	s__Lactobacillus_crispatus	INCOME1	-0.0209817	0.0764586	-0.274419	0.783786	2450	0.930693
Species	s__Lactobacillus_gasseri	INCOME1	-0.173109	0.138522	-1.24968	0.211536	2450	0.655762
Species	s__Lactobacillus_iners	INCOME1	0.0742534	0.0632992	1.17305	0.24089	2450	0.680991
Species	s__Lactobacillus_jensenii	INCOME1	0.0630011	0.110302	0.571172	0.567936	2450	0.859947
Species	s__Lactobacillus_vaginalis	INCOME1	-0.023709	0.147201	-0.161066	0.872055	2450	0.963946
Species	s__Streptococcus_anginosus	INCOME1	-0.0592539	0.108839	-0.544416	0.586205	2450	0.870284
Species	s__Mageeibacillus_indolicus	INCOME1	0.0391203	0.140384	0.278666	0.780525	2450	0.929767
Species	s__Finegoldia_magna	INCOME1	-0.160004	0.0944647	-1.6938	0.0904325	2450	0.457544
Species	g__Shuttleworthia	INCOME1	-0.0995342	0.0866232	-1.14905	0.25065	2450	0.695836
Species	s__Anaerococcus_tetradius	INCOME1	-0.134004	0.114505	-1.17028	0.242002	2450	0.680991
Species	s__Tissierellia_bacterium	INCOME1	-0.220118	0.126106	-1.74551	0.0810242	2450	0.444601
Species	s__Allisonella_histaminiformans	INCOME1	-0.0827498	0.130492	-0.634138	0.526051	2450	0.845972
Species	s__Dialister_micraerophilus	INCOME1	-0.153492	0.135952	-1.12902	0.259002	2450	0.697469
Species	s__Megasphaera_hutchinsoni	INCOME1	-0.0501146	0.124389	-0.402886	0.687068	2450	0.896355
Species	s__Megasphaera_lornae	INCOME1	-0.0212856	0.150786	-0.141164	0.887752	2450	0.966432
Species	s__Veillonella_montpellierensis	INCOME1	0.0453137	0.111641	0.405888	0.684861	2450	0.89527
Species	s__Fusobacterium_nucleatum	INCOME1	-0.087887	0.082901	-1.06014	0.289185	2450	0.720772
Species	s__Sneathia_amnii	INCOME1	0.0322245	0.143949	0.223861	0.822884	2450	0.948137
Species	s__Sneathia_sanguinegens	INCOME1	-0.27094	0.145025	-1.86823	0.0618513	2450	0.412036
Species	f__Enterobacteriaceae	INCOME1	-0.0911626	0.0869067	-1.04897	0.294296	2450	0.722969
Species	s__Ureaplasma_parvum	INCOME1	0.0204226	0.123598	0.165234	0.868774	2450	0.963946
Species	s__Bifidobacterium_breve	INCOME2	0.200552	0.116129	1.72697	0.0842915	2630	0.451636
Species	s__Bifidobacterium_dentium	INCOME2	0.0588923	0.0929206	0.633792	0.526273	2630	0.845972
Species	s__Gardnerella_vaginalis	INCOME2	0.163121	0.0940498	1.73441	0.0829646	2630	0.448714
Species	s__Atopobium_vaginae	INCOME2	-0.0966606	0.103492	-0.933993	0.350394	2630	0.75138
Species	s__Coriobacteriales_bacterium	INCOME2	-0.0592138	0.148357	-0.399132	0.689829	2630	0.898158
Species	s__Prevotella_amnii	INCOME2	-0.152526	0.158484	-0.962409	0.335934	2630	0.748898
Species	s__Prevotella_bivia	INCOME2	0.168826	0.139882	1.20692	0.227572	2630	0.676193
Species	s__Prevotella_colorans	INCOME2	-0.218089	0.109455	-1.9925	0.0464215	2630	0.374044
Species	s__Prevotella_timonensis	INCOME2	-0.260963	0.146478	-1.78158	0.0749343	2630	0.441041
Species	s__Aerococcus_christensenii	INCOME2	0.00519244	0.137338	0.0378078	0.969844	2630	0.991159
Species	s__Lactobacillus_crispatus	INCOME2	-0.188192	0.0778785	-2.41649	0.0157397	2630	0.256164
Species	s__Lactobacillus_gasseri	INCOME2	-0.137711	0.151893	-0.906634	0.364685	2630	0.758536
Species	s__Lactobacillus_iners	INCOME2	0.116798	0.0666756	1.75174	0.0799374	2630	0.444601
Species	s__Lactobacillus_jensenii	INCOME2	-0.0330177	0.123232	-0.267931	0.788774	2630	0.931543
Species	s__Lactobacillus_vaginalis	INCOME2	-0.146801	0.156579	-0.937553	0.348562	2630	0.748898
Species	s__Streptococcus_anginosus	INCOME2	-0.0323502	0.119467	-0.270787	0.786576	2630	0.931453
Species	s__Mageeibacillus_indolicus	INCOME2	-0.042225	0.148334	-0.284661	0.775927	2630	0.929399
Species	s__Finegoldia_magna	INCOME2	-0.132617	0.0999863	-1.32635	0.184839	2630	0.615817
Species	g__Shuttleworthia	INCOME2	0.0620509	0.0995513	0.623305	0.533139	2630	0.846438
Species	s__Anaerococcus_tetradius	INCOME2	0.0548432	0.127475	0.430228	0.667066	2630	0.893356
Species	s__Tissierellia_bacterium	INCOME2	-0.130176	0.138325	-0.941086	0.346748	2630	0.748898
Species	s__Allisonella_histaminiformans	INCOME2	0.00614704	0.141667	0.0433906	0.965393	2630	0.990381
Species	s__Dialister_micraerophilus	INCOME2	-0.0609569	0.143868	-0.4237	0.67182	2630	0.893423
Species	s__Megasphaera_hutchinsoni	INCOME2	0.143501	0.138431	1.03662	0.300007	2630	0.724693
Species	s__Megasphaera_lornae	INCOME2	-0.0755581	0.157196	-0.480663	0.630797	2630	0.884066
Species	s__Veillonella_montpellierensis	INCOME2	-0.00259887	0.120913	-0.0214936	0.982854	2630	0.992984
Species	s__Fusobacterium_nucleatum	INCOME2	-0.0325773	0.0856825	-0.38021	0.703821	2630	0.904234
Species	s__Sneathia_amnii	INCOME2	0.0966496	0.153992	0.627627	0.530304	2630	0.846438
Species	s__Sneathia_sanguinegens	INCOME2	-0.130479	0.15455	-0.844253	0.398606	2630	0.774604
Species	f__Enterobacteriaceae	INCOME2	-0.115059	0.0919177	-1.25176	0.21077	2630	0.655762
Species	s__Ureaplasma_parvum	INCOME2	0.0560588	0.130564	0.429359	0.667697	2630	0.893356
Species	s__Bifidobacterium_breve	SMOKING_CAT	-0.221022	0.178297	-1.23963	0.215169	5156	0.65732
Species	s__Bifidobacterium_dentium	SMOKING_CAT	0.0269727	0.145389	0.185522	0.852827	5156	0.960537
Species	s__Gardnerella_vaginalis	SMOKING_CAT	0.159706	0.14466	1.10401	0.269641	5156	0.701852
Species	s__Atopobium_vaginae	SMOKING_CAT	0.136636	0.156105	0.875284	0.381461	5156	0.768609
Species	s__Coriobacteriales_bacterium	SMOKING_CAT	0.223085	0.223338	0.998865	0.317907	5156	0.740014
Species	s__Prevotella_amnii	SMOKING_CAT	0.545192	0.237636	2.29423	0.0218173	5156	0.282018
Species	s__Prevotella_bivia	SMOKING_CAT	0.133139	0.214883	0.619589	0.535556	5156	0.846438
Species	s__Prevotella_colorans	SMOKING_CAT	0.0116688	0.161044	0.0724574	0.942241	5156	0.979951
Species	s__Prevotella_timonensis	SMOKING_CAT	0.471794	0.22335	2.11235	0.0347045	5156	0.334706
Species	s__Aerococcus_christensenii	SMOKING_CAT	-0.00817974	0.205998	-0.0397078	0.968328	5156	0.990387
Species	s__Lactobacillus_crispatus	SMOKING_CAT	-0.244849	0.119052	-2.05666	0.0397697	5156	0.359614
Species	s__Lactobacillus_gasseri	SMOKING_CAT	-0.696777	0.228407	-3.05059	0.00229564	5156	0.0879093
Species	s__Lactobacillus_iners	SMOKING_CAT	0.11842	0.100666	1.17637	0.239503	5156	0.680991
Species	s__Lactobacillus_jensenii	SMOKING_CAT	-0.282526	0.183922	-1.53611	0.124572	5156	0.521521
Species	s__Lactobacillus_vaginalis	SMOKING_CAT	-0.24503	0.234978	-1.04278	0.2971	5156	0.72372
Species	s__Streptococcus_anginosus	SMOKING_CAT	0.455749	0.171571	2.65633	0.00792418	5156	0.184237
Species	s__Mageeibacillus_indolicus	SMOKING_CAT	0.451894	0.223603	2.02096	0.0433356	5156	0.369298
Species	s__Finegoldia_magna	SMOKING_CAT	-0.144811	0.147602	-0.981091	0.326594	5156	0.741271
Species	g__Shuttleworthia	SMOKING_CAT	0.0105509	0.149443	0.0706012	0.943718	5156	0.979951
Species	s__Anaerococcus_tetradius	SMOKING_CAT	0.0552646	0.187692	0.294443	0.768431	5156	0.924674
Species	s__Tissierellia_bacterium	SMOKING_CAT	0.333819	0.205021	1.62822	0.10354	5156	0.48844
Species	s__Allisonella_histaminiformans	SMOKING_CAT	0.251885	0.215173	1.17062	0.241808	5156	0.680991
Species	s__Dialister_micraerophilus	SMOKING_CAT	0.229443	0.216685	1.05888	0.289704	5156	0.720772
Species	s__Megasphaera_hutchinsoni	SMOKING_CAT	0.408491	0.205174	1.99094	0.0465401	5156	0.374044
Species	s__Megasphaera_lornae	SMOKING_CAT	0.0656191	0.236381	0.277599	0.781331	5156	0.929767
Species	s__Veillonella_montpellierensis	SMOKING_CAT	0.117262	0.17847	0.657042	0.511184	5156	0.835075
Species	s__Fusobacterium_nucleatum	SMOKING_CAT	0.0138412	0.126178	0.109696	0.912655	5156	0.971608
Species	s__Sneathia_amnii	SMOKING_CAT	0.362884	0.228369	1.58903	0.112116	5156	0.498752
Species	s__Sneathia_sanguinegens	SMOKING_CAT	0.262717	0.232698	1.129	0.258949	5156	0.697469
Species	f__Enterobacteriaceae	SMOKING_CAT	0.0284509	0.137125	0.207482	0.835642	5156	0.955229
Species	s__Ureaplasma_parvum	SMOKING_CAT	0.341448	0.198717	1.71826	0.0858092	5156	0.452652
Species	s__Bifidobacterium_breve	ALCOHOL_CAT	-0.0169194	0.0793707	-0.213169	0.831203	5186	0.952665
Species	s__Bifidobacterium_dentium	ALCOHOL_CAT	0.0305034	0.0642887	0.474476	0.635181	5186	0.884342
Species	s__Gardnerella_vaginalis	ALCOHOL_CAT	-0.205206	0.0639458	-3.20906	0.00133986	5186	0.0712267
Species	s__Atopobium_vaginae	ALCOHOL_CAT	-0.198217	0.0690906	-2.86894	0.00413524	5186	0.122365
Species	s__Coriobacteriales_bacterium	ALCOHOL_CAT	-0.0814903	0.0991214	-0.822127	0.411043	5186	0.776243
Species	s__Prevotella_amnii	ALCOHOL_CAT	-0.00754472	0.105348	-0.0716173	0.942909	5186	0.979951
Species	s__Prevotella_bivia	ALCOHOL_CAT	-0.116843	0.0953797	-1.22503	0.220621	5186	0.661864
Species	s__Prevotella_colorans	ALCOHOL_CAT	-0.0485658	0.0713967	-0.680224	0.496393	5186	0.824315
Species	s__Prevotella_timonensis	ALCOHOL_CAT	-0.0405377	0.0992929	-0.408264	0.683097	5186	0.89527
Species	s__Aerococcus_christensenii	ALCOHOL_CAT	-0.0600492	0.091431	-0.65677	0.511358	5186	0.835075
Species	s__Lactobacillus_crispatus	ALCOHOL_CAT	0.122066	0.0528547	2.30946	0.0209574	5186	0.282018
Species	s__Lactobacillus_gasseri	ALCOHOL_CAT	-0.232971	0.101463	-2.29612	0.0217089	5186	0.282018
Species	s__Lactobacillus_iners	ALCOHOL_CAT	0.0162955	0.0446605	0.364876	0.715219	5186	0.905528
Species	s__Lactobacillus_jensenii	ALCOHOL_CAT	0.0448628	0.0819141	0.547681	0.583935	5186	0.868895
Species	s__Lactobacillus_vaginalis	ALCOHOL_CAT	0.0991336	0.104362	0.949906	0.342205	5186	0.748898
Species	s__Streptococcus_anginosus	ALCOHOL_CAT	0.105695	0.075978	1.39113	0.164246	5186	0.586858
Species	s__Mageeibacillus_indolicus	ALCOHOL_CAT	-0.0516567	0.0992473	-0.520484	0.602748	5186	0.877885
Species	s__Finegoldia_magna	ALCOHOL_CAT	-0.0398847	0.0653483	-0.610339	0.541664	5186	0.849505
Species	g__Shuttleworthia	ALCOHOL_CAT	0.133644	0.0662464	2.01738	0.0437078	5186	0.369435
Species	s__Anaerococcus_tetradius	ALCOHOL_CAT	-0.0645447	0.0830541	-0.777141	0.437111	5186	0.786076
Species	s__Tissierellia_bacterium	ALCOHOL_CAT	-0.0605499	0.0908824	-0.666244	0.505285	5186	0.832756
Species	s__Allisonella_histaminiformans	ALCOHOL_CAT	0.0054283	0.0952636	0.0569819	0.954562	5186	0.987487
Species	s__Dialister_micraerophilus	ALCOHOL_CAT	-0.153852	0.0962017	-1.59926	0.109824	5186	0.496495
Species	s__Megasphaera_hutchinsoni	ALCOHOL_CAT	-0.0173301	0.0909228	-0.190602	0.848845	5186	0.960537
Species	s__Megasphaera_lornae	ALCOHOL_CAT	-0.103549	0.105089	-0.985349	0.324499	5186	0.741271
Species	s__Veillonella_montpellierensis	ALCOHOL_CAT	0.0427637	0.0791086	0.54057	0.588827	5186	0.871197
Species	s__Fusobacterium_nucleatum	ALCOHOL_CAT	0.0500071	0.0558368	0.895594	0.370512	5186	0.759838
Species	s__Sneathia_amnii	ALCOHOL_CAT	-0.0344814	0.101477	-0.339795	0.734025	5186	0.910566
Species	s__Sneathia_sanguinegens	ALCOHOL_CAT	-0.219941	0.103253	-2.13011	0.0332097	5186	0.330069
Species	f__Enterobacteriaceae	ALCOHOL_CAT	-0.0337255	0.0608253	-0.554464	0.579286	5186	0.866778
Species	s__Ureaplasma_parvum	ALCOHOL_CAT	0.192614	0.0880547	2.18743	0.028756	5186	0.305558
Species	s__Bifidobacterium_breve	SEX_PARTNER_CAT	0.105617	0.195032	0.541538	0.588161	5072	0.871197
Species	s__Bifidobacterium_dentium	SEX_PARTNER_CAT	0.162528	0.157231	1.03369	0.301332	5072	0.725201
Species	s__Gardnerella_vaginalis	SEX_PARTNER_CAT	-0.242001	0.158659	-1.52529	0.127249	5072	0.525961
Species	s__Atopobium_vaginae	SEX_PARTNER_CAT	0.0867016	0.170585	0.508261	0.611293	5072	0.877885
Species	s__Coriobacteriales_bacterium	SEX_PARTNER_CAT	0.439027	0.244403	1.79633	0.0725023	5072	0.435014
Species	s__Prevotella_amnii	SEX_PARTNER_CAT	0.39722	0.260082	1.52729	0.126752	5072	0.525961
Species	s__Prevotella_bivia	SEX_PARTNER_CAT	0.512137	0.23565	2.17329	0.0298048	5072	0.305558
Species	s__Prevotella_colorans	SEX_PARTNER_CAT	0.221507	0.173932	1.27353	0.20289	5072	0.644301
Species	s__Prevotella_timonensis	SEX_PARTNER_CAT	0.481321	0.244688	1.96708	0.0492287	5072	0.388459
Species	s__Aerococcus_christensenii	SEX_PARTNER_CAT	0.817653	0.225361	3.62819	0.000288242	5072	0.0341174
Species	s__Lactobacillus_crispatus	SEX_PARTNER_CAT	0.0295146	0.12986	0.22728	0.820215	5072	0.946738
Species	s__Lactobacillus_gasseri	SEX_PARTNER_CAT	0.134311	0.251542	0.533949	0.593401	5072	0.87498
Species	s__Lactobacillus_iners	SEX_PARTNER_CAT	-0.0748831	0.110402	-0.678276	0.497628	5072	0.824315
Species	s__Lactobacillus_jensenii	SEX_PARTNER_CAT	-0.219722	0.201485	-1.09051	0.275539	5072	0.706204
Species	s__Lactobacillus_vaginalis	SEX_PARTNER_CAT	-0.415364	0.25749	-1.61313	0.10678	5072	0.489462
Species	s__Streptococcus_anginosus	SEX_PARTNER_CAT	0.136732	0.188125	0.726817	0.467372	5072	0.811357
Species	s__Mageeibacillus_indolicus	SEX_PARTNER_CAT	0.377388	0.244515	1.54342	0.122793	5072	0.51573
Species	s__Finegoldia_magna	SEX_PARTNER_CAT	0.0899456	0.160785	0.559414	0.575904	5072	0.864853
Species	g__Shuttleworthia	SEX_PARTNER_CAT	0.0511646	0.163432	0.313064	0.754245	5072	0.918886
Species	s__Anaerococcus_tetradius	SEX_PARTNER_CAT	0.730886	0.203604	3.58974	0.000334159	5072	0.0362563
Species	s__Tissierellia_bacterium	SEX_PARTNER_CAT	0.565942	0.224083	2.52559	0.011581	5072	0.218528
Species	s__Allisonella_histaminiformans	SEX_PARTNER_CAT	0.606022	0.234156	2.58811	0.00967821	5072	0.200437
Species	s__Dialister_micraerophilus	SEX_PARTNER_CAT	0.426557	0.236635	1.8026	0.0715111	5072	0.431053
Species	s__Megasphaera_hutchinsoni	SEX_PARTNER_CAT	0.570563	0.222507	2.56425	0.0103686	5072	0.207103
Species	s__Megasphaera_lornae	SEX_PARTNER_CAT	0.418774	0.258942	1.61725	0.105887	5072	0.489462
Species	s__Veillonella_montpellierensis	SEX_PARTNER_CAT	0.0651582	0.19428	0.335383	0.73735	5072	0.910919
Species	s__Fusobacterium_nucleatum	SEX_PARTNER_CAT	0.0769285	0.136807	0.562314	0.573927	5072	0.862879
Species	s__Sneathia_amnii	SEX_PARTNER_CAT	0.592361	0.250527	2.36446	0.0180942	5072	0.27079
Species	s__Sneathia_sanguinegens	SEX_PARTNER_CAT	0.280739	0.254803	1.10179	0.270606	5072	0.701852
Species	f__Enterobacteriaceae	SEX_PARTNER_CAT	-0.234299	0.147067	-1.59315	0.111189	5072	0.498752
Species	s__Ureaplasma_parvum	SEX_PARTNER_CAT	0.178502	0.218025	0.818722	0.412984	5072	0.776243
Species	s__Bifidobacterium_breve	SEX72	-0.158934	0.246249	-0.645422	0.518684	4883	0.839445
Species	s__Bifidobacterium_dentium	SEX72	-0.0218275	0.190705	-0.114457	0.90888	4883	0.97014
Species	s__Gardnerella_vaginalis	SEX72	0.105464	0.202679	0.520349	0.602844	4883	0.877885
Species	s__Atopobium_vaginae	SEX72	0.299035	0.217692	1.37366	0.169612	4883	0.591418
Species	s__Coriobacteriales_bacterium	SEX72	0.354361	0.311751	1.13668	0.255729	4883	0.697469
Species	s__Prevotella_amnii	SEX72	0.7206	0.33086	2.17796	0.0294573	4883	0.305558
Species	s__Prevotella_bivia	SEX72	0.245466	0.300147	0.817822	0.413499	4883	0.776243
Species	s__Prevotella_colorans	SEX72	0.203105	0.223325	0.90946	0.363153	4883	0.758536
Species	s__Prevotella_timonensis	SEX72	0.249175	0.311633	0.799579	0.423994	4883	0.777639
Species	s__Aerococcus_christensenii	SEX72	0.213134	0.288223	0.739476	0.459654	4883	0.807376
Species	s__Lactobacillus_crispatus	SEX72	-0.137463	0.167438	-0.820978	0.411699	4883	0.776243
Species	s__Lactobacillus_gasseri	SEX72	0.224317	0.31815	0.705066	0.480803	4883	0.818308
Species	s__Lactobacillus_iners	SEX72	0.1465	0.139944	1.04685	0.295222	4883	0.723022
Species	s__Lactobacillus_jensenii	SEX72	-0.0619978	0.256912	-0.241319	0.809318	4883	0.941774
Species	s__Lactobacillus_vaginalis	SEX72	0.026859	0.327826	0.0819307	0.934705	4883	0.97718
Species	s__Streptococcus_anginosus	SEX72	0.391947	0.239984	1.63322	0.102488	4883	0.487006
Species	s__Mageeibacillus_indolicus	SEX72	0.148126	0.313303	0.472787	0.636386	4883	0.884342
Species	s__Finegoldia_magna	SEX72	0.161419	0.20431	0.790071	0.429525	4883	0.783252
Species	g__Shuttleworthia	SEX72	0.224218	0.208714	1.07428	0.282749	4883	0.713447
Species	s__Anaerococcus_tetradius	SEX72	0.0833126	0.258851	0.321855	0.747576	4883	0.915218
Species	s__Tissierellia_bacterium	SEX72	0.499262	0.284915	1.75232	0.0797823	4883	0.444601
Species	s__Allisonella_histaminiformans	SEX72	-0.0129706	0.298903	-0.0433941	0.965389	4883	0.990381
Species	s__Dialister_micraerophilus	SEX72	0.244356	0.302436	0.80796	0.419153	4883	0.776243
Species	s__Megasphaera_hutchinsoni	SEX72	-0.129344	0.282161	-0.458404	0.646683	4883	0.887812
Species	s__Megasphaera_lornae	SEX72	0.554601	0.328371	1.68895	0.0912937	4883	0.457544
Species	s__Veillonella_montpellierensis	SEX72	-0.109563	0.248056	-0.441687	0.658736	4883	0.893356
Species	s__Fusobacterium_nucleatum	SEX72	0.145012	0.173639	0.835132	0.403684	4883	0.776243
Species	s__Sneathia_amnii	SEX72	0.234554	0.320635	0.73153	0.464491	4883	0.808708
Species	s__Sneathia_sanguinegens	SEX72	0.357287	0.32396	1.10287	0.270137	4883	0.701852
Species	f__Enterobacteriaceae	SEX72	0.162132	0.1866	0.868876	0.384958	4883	0.768609
Species	s__Ureaplasma_parvum	SEX72	0.414552	0.277144	1.4958	0.134771	4883	0.534975
Species	s__Bifidobacterium_breve	BIRTH_CONTROL1	0.288687	0.151506	1.90545	0.0569595	1239	0.406399
Species	s__Bifidobacterium_dentium	BIRTH_CONTROL1	-0.228688	0.1341	-1.70535	0.0883879	1239	0.456671
Species	s__Gardnerella_vaginalis	BIRTH_CONTROL1	-0.0966313	0.130099	-0.742751	0.457778	1239	0.806531
Species	s__Atopobium_vaginae	BIRTH_CONTROL1	-0.272185	0.133684	-2.03604	0.0419656	1239	0.364667
Species	s__Coriobacteriales_bacterium	BIRTH_CONTROL1	-0.0378141	0.212392	-0.178039	0.858722	1239	0.963012
Species	s__Prevotella_amnii	BIRTH_CONTROL1	-0.132699	0.226159	-0.586753	0.55748	1239	0.859947
Species	s__Prevotella_bivia	BIRTH_CONTROL1	-0.00640931	0.199068	-0.0321965	0.974321	1239	0.991972
Species	s__Prevotella_colorans	BIRTH_CONTROL1	-0.184429	0.155182	-1.18847	0.234884	1239	0.680991
Species	s__Prevotella_timonensis	BIRTH_CONTROL1	-0.185772	0.208184	-0.892345	0.372387	1239	0.759949
Species	s__Aerococcus_christensenii	BIRTH_CONTROL1	-0.21301	0.188011	-1.13296	0.257456	1239	0.697469
Species	s__Lactobacillus_crispatus	BIRTH_CONTROL1	-0.149858	0.108475	-1.3815	0.167382	1239	0.589004
Species	s__Lactobacillus_gasseri	BIRTH_CONTROL1	-0.130222	0.202427	-0.643304	0.52015	1239	0.840242
Species	s__Lactobacillus_iners	BIRTH_CONTROL1	0.214874	0.0916435	2.34467	0.0192057	1239	0.276449
Species	s__Lactobacillus_jensenii	BIRTH_CONTROL1	-0.391765	0.170618	-2.29615	0.0218388	1239	0.282018
Species	s__Lactobacillus_vaginalis	BIRTH_CONTROL1	0.0790825	0.216793	0.364784	0.715337	1239	0.905528
Species	s__Streptococcus_anginosus	BIRTH_CONTROL1	-0.246518	0.149827	-1.64535	0.10016	1239	0.48479
Species	s__Mageeibacillus_indolicus	BIRTH_CONTROL1	-0.184513	0.208839	-0.883521	0.377132	1239	0.763648
Species	s__Finegoldia_magna	BIRTH_CONTROL1	0.0566089	0.132311	0.427847	0.668839	1239	0.893356
Species	g__Shuttleworthia	BIRTH_CONTROL1	-0.053092	0.147845	-0.359106	0.719579	1239	0.908721
Species	s__Anaerococcus_tetradius	BIRTH_CONTROL1	-0.129519	0.175658	-0.737333	0.461064	1239	0.807553
Species	s__Tissierellia_bacterium	BIRTH_CONTROL1	-0.0113461	0.197586	-0.0574235	0.954217	1239	0.987487
Species	s__Allisonella_histaminiformans	BIRTH_CONTROL1	-0.178745	0.205892	-0.868151	0.385485	1239	0.768609
Species	s__Dialister_micraerophilus	BIRTH_CONTROL1	-0.165347	0.200535	-0.824528	0.409803	1239	0.776243
Species	s__Megasphaera_hutchinsoni	BIRTH_CONTROL1	0.183604	0.195183	0.940676	0.34706	1239	0.748898
Species	s__Megasphaera_lornae	BIRTH_CONTROL1	-0.304884	0.22462	-1.35733	0.174931	1239	0.600951
Species	s__Veillonella_montpellierensis	BIRTH_CONTROL1	0.158578	0.178013	0.890824	0.373202	1239	0.760421
Species	s__Fusobacterium_nucleatum	BIRTH_CONTROL1	0.146124	0.119157	1.22631	0.22032	1239	0.661864
Species	s__Sneathia_amnii	BIRTH_CONTROL1	-0.129002	0.216599	-0.595579	0.551568	1239	0.856972
Species	s__Sneathia_sanguinegens	BIRTH_CONTROL1	0.0768842	0.219119	0.350878	0.725741	1239	0.910566
Species	f__Enterobacteriaceae	BIRTH_CONTROL1	-0.106952	0.127452	-0.839157	0.401548	1239	0.776243
Species	s__Ureaplasma_parvum	BIRTH_CONTROL1	0.211852	0.185171	1.14409	0.252815	1239	0.69591
Species	s__Bifidobacterium_breve	BIRTH_CONTROL2	-0.211495	0.265118	-0.797739	0.425252	859	0.777639
Species	s__Bifidobacterium_dentium	BIRTH_CONTROL2	-0.0892303	0.217819	-0.409654	0.682167	859	0.89527
Species	s__Gardnerella_vaginalis	BIRTH_CONTROL2	-0.111776	0.223414	-0.500308	0.616992	859	0.877885
Species	s__Atopobium_vaginae	BIRTH_CONTROL2	-0.2655	0.226839	-1.17044	0.242165	859	0.680991
Species	s__Coriobacteriales_bacterium	BIRTH_CONTROL2	-0.337773	0.370864	-0.910773	0.362683	859	0.758536
Species	s__Prevotella_amnii	BIRTH_CONTROL2	0.428764	0.391932	1.09397	0.274287	859	0.704382
Species	s__Prevotella_bivia	BIRTH_CONTROL2	-0.617931	0.337443	-1.83122	0.0674302	859	0.421924
Species	s__Prevotella_colorans	BIRTH_CONTROL2	0.160868	0.27245	0.59045	0.555051	859	0.858286
Species	s__Prevotella_timonensis	BIRTH_CONTROL2	-0.215742	0.353078	-0.611032	0.541347	859	0.849505
Species	s__Aerococcus_christensenii	BIRTH_CONTROL2	-0.150003	0.329913	-0.454674	0.649464	859	0.889171
Species	s__Lactobacillus_crispatus	BIRTH_CONTROL2	0.124636	0.185561	0.671673	0.501981	859	0.830469
Species	s__Lactobacillus_gasseri	BIRTH_CONTROL2	0.154952	0.339061	0.457004	0.647789	859	0.887812
Species	s__Lactobacillus_iners	BIRTH_CONTROL2	0.113822	0.160023	0.711284	0.477111	859	0.814758
Species	s__Lactobacillus_jensenii	BIRTH_CONTROL2	-0.288464	0.28887	-0.998594	0.318286	859	0.740014
Species	s__Lactobacillus_vaginalis	BIRTH_CONTROL2	0.218554	0.377107	0.579556	0.562373	859	0.859947
Species	s__Streptococcus_anginosus	BIRTH_CONTROL2	0.217718	0.259718	0.838287	0.402113	859	0.776243
Species	s__Mageeibacillus_indolicus	BIRTH_CONTROL2	-0.225421	0.363676	-0.619839	0.535536	859	0.846438
Species	s__Finegoldia_magna	BIRTH_CONTROL2	0.054353	0.238062	0.228314	0.819459	859	0.946704
Species	g__Shuttleworthia	BIRTH_CONTROL2	0.0609366	0.264249	0.230603	0.817681	859	0.946579
Species	s__Anaerococcus_tetradius	BIRTH_CONTROL2	-0.149887	0.309024	-0.485033	0.627782	859	0.884066
Species	s__Tissierellia_bacterium	BIRTH_CONTROL2	-0.396846	0.336047	-1.18092	0.237975	859	0.680991
Species	s__Allisonella_histaminiformans	BIRTH_CONTROL2	-0.561944	0.354276	-1.58617	0.113085	859	0.498752
Species	s__Dialister_micraerophilus	BIRTH_CONTROL2	-0.249321	0.349413	-0.713542	0.475713	859	0.814758
Species	s__Megasphaera_hutchinsoni	BIRTH_CONTROL2	-0.00110797	0.336761	-0.00329006	0.997376	859	0.998721
Species	s__Megasphaera_lornae	BIRTH_CONTROL2	-0.156472	0.384707	-0.406732	0.684311	859	0.89527
Species	s__Veillonella_montpellierensis	BIRTH_CONTROL2	-0.307851	0.306371	-1.00483	0.315274	859	0.73909
Species	s__Fusobacterium_nucleatum	BIRTH_CONTROL2	0.200661	0.194572	1.0313	0.302705	859	0.725824
Species	s__Sneathia_amnii	BIRTH_CONTROL2	0.0418305	0.371237	0.112679	0.910313	859	0.97014
Species	s__Sneathia_sanguinegens	BIRTH_CONTROL2	0.146894	0.382185	0.384354	0.700816	859	0.904234
Species	f__Enterobacteriaceae	BIRTH_CONTROL2	-0.361208	0.223635	-1.61517	0.106659	859	0.489462
Species	s__Ureaplasma_parvum	BIRTH_CONTROL2	0.360463	0.318455	1.13191	0.258002	859	0.697469
Species	s__Bifidobacterium_breve	BIRTH_CONTROL3	0.0770587	0.110556	0.697009	0.485843	3605	0.821588
Species	s__Bifidobacterium_dentium	BIRTH_CONTROL3	-0.0909343	0.0883377	-1.02939	0.303364	3605	0.726067
Species	s__Gardnerella_vaginalis	BIRTH_CONTROL3	-0.200822	0.0896326	-2.2405	0.0251198	3605	0.28812
Species	s__Atopobium_vaginae	BIRTH_CONTROL3	-0.393672	0.098062	-4.01452	6.07923e-05	3605	0.0149127
Species	s__Coriobacteriales_bacterium	BIRTH_CONTROL3	-0.440438	0.137329	-3.20717	0.00135235	3605	0.0712267
Species	s__Prevotella_amnii	BIRTH_CONTROL3	-0.403924	0.147678	-2.73517	0.00626564	3605	0.162883
Species	s__Prevotella_bivia	BIRTH_CONTROL3	-0.442151	0.133043	-3.32338	0.000898306	3605	0.0682765
Species	s__Prevotella_colorans	BIRTH_CONTROL3	-0.202111	0.0955955	-2.11423	0.0345645	3605	0.334706
Species	s__Prevotella_timonensis	BIRTH_CONTROL3	-0.35949	0.136667	-2.63042	0.00856472	3605	0.192263
Species	s__Aerococcus_christensenii	BIRTH_CONTROL3	-0.133131	0.12643	-1.053	0.29241	3605	0.722426
Species	s__Lactobacillus_crispatus	BIRTH_CONTROL3	0.115215	0.0724047	1.59127	0.111638	3605	0.498752
Species	s__Lactobacillus_gasseri	BIRTH_CONTROL3	0.0969013	0.140158	0.691369	0.489379	3605	0.821588
Species	s__Lactobacillus_iners	BIRTH_CONTROL3	0.0728997	0.0621047	1.17382	0.240545	3605	0.680991
Species	s__Lactobacillus_jensenii	BIRTH_CONTROL3	-0.138645	0.11277	-1.22945	0.218984	3605	0.661864
Species	s__Lactobacillus_vaginalis	BIRTH_CONTROL3	0.258683	0.145903	1.77299	0.0763161	3605	0.441041
Species	s__Streptococcus_anginosus	BIRTH_CONTROL3	0.0338395	0.104592	0.323536	0.746308	3605	0.915218
Species	s__Mageeibacillus_indolicus	BIRTH_CONTROL3	-0.244237	0.137941	-1.77059	0.076715	3605	0.441041
Species	s__Finegoldia_magna	BIRTH_CONTROL3	0.0625926	0.0903439	0.692826	0.488464	3605	0.821588
Species	g__Shuttleworthia	BIRTH_CONTROL3	-0.215776	0.0897265	-2.40481	0.0162314	3605	0.260904
Species	s__Anaerococcus_tetradius	BIRTH_CONTROL3	-0.259923	0.11299	-2.3004	0.0214828	3605	0.282018
Species	s__Tissierellia_bacterium	BIRTH_CONTROL3	-0.478645	0.124991	-3.82944	0.000130641	3605	0.0212619
Species	s__Allisonella_histaminiformans	BIRTH_CONTROL3	-0.417985	0.129681	-3.22319	0.00127915	3605	0.0712267
Species	s__Dialister_micraerophilus	BIRTH_CONTROL3	-0.300487	0.133511	-2.25066	0.024468	3605	0.287002
Species	s__Megasphaera_hutchinsoni	BIRTH_CONTROL3	-0.308773	0.124295	-2.4842	0.0130299	3605	0.229239
Species	s__Megasphaera_lornae	BIRTH_CONTROL3	-0.4127	0.146544	-2.81622	0.00488596	3605	0.135352
Species	s__Veillonella_montpellierensis	BIRTH_CONTROL3	-0.0920087	0.107	-0.859896	0.389904	3605	0.772212
Species	s__Fusobacterium_nucleatum	BIRTH_CONTROL3	-0.0318724	0.0732153	-0.435325	0.663353	3605	0.893356
Species	s__Sneathia_amnii	BIRTH_CONTROL3	-0.322469	0.141514	-2.27871	0.0227434	3605	0.282018
Species	s__Sneathia_sanguinegens	BIRTH_CONTROL3	-0.340308	0.143042	-2.37908	0.0174082	3605	0.270603
Species	f__Enterobacteriaceae	BIRTH_CONTROL3	-0.131727	0.0832128	-1.58301	0.113508	3605	0.498752
Species	s__Ureaplasma_parvum	BIRTH_CONTROL3	-0.0841898	0.122566	-0.686892	0.492196	3605	0.821588
Species	s__Bifidobacterium_breve	GRAVITY1	-0.0777347	0.13589	-0.57204	0.567367	1816	0.859947
Species	s__Bifidobacterium_dentium	GRAVITY1	-0.0388516	0.115855	-0.335348	0.737402	1816	0.910919
Species	s__Gardnerella_vaginalis	GRAVITY1	-0.0392234	0.112052	-0.350046	0.726346	1816	0.910566
Species	s__Atopobium_vaginae	GRAVITY1	0.132554	0.122353	1.08338	0.278789	1816	0.710338
Species	s__Coriobacteriales_bacterium	GRAVITY1	0.0262897	0.168222	0.15628	0.87583	1816	0.963946
Species	s__Prevotella_amnii	GRAVITY1	0.14781	0.18099	0.816675	0.414224	1816	0.776243
Species	s__Prevotella_bivia	GRAVITY1	-0.0523222	0.167254	-0.312831	0.754446	1816	0.918886
Species	s__Prevotella_colorans	GRAVITY1	0.176562	0.115626	1.52701	0.126936	1816	0.525961
Species	s__Prevotella_timonensis	GRAVITY1	-0.101022	0.174355	-0.579405	0.56239	1816	0.859947
Species	s__Aerococcus_christensenii	GRAVITY1	-0.187363	0.163506	-1.14591	0.251988	1816	0.69591
Species	s__Lactobacillus_crispatus	GRAVITY1	-0.290128	0.0948719	-3.0581	0.00226071	1816	0.0879093
Species	s__Lactobacillus_gasseri	GRAVITY1	0.142193	0.177979	0.798931	0.424437	1816	0.777639
Species	s__Lactobacillus_iners	GRAVITY1	0.181098	0.0792428	2.28536	0.0224091	1816	0.282018
Species	s__Lactobacillus_jensenii	GRAVITY1	-0.0725158	0.139197	-0.520959	0.60246	1816	0.877885
Species	s__Lactobacillus_vaginalis	GRAVITY1	-0.170003	0.182561	-0.931211	0.351871	1816	0.75138
Species	s__Streptococcus_anginosus	GRAVITY1	0.112528	0.132359	0.850174	0.395343	1816	0.772212
Species	s__Mageeibacillus_indolicus	GRAVITY1	0.0452401	0.172851	0.261729	0.793561	1816	0.932506
Species	s__Finegoldia_magna	GRAVITY1	0.123946	0.11698	1.05955	0.289494	1816	0.720772
Species	g__Shuttleworthia	GRAVITY1	0.0760373	0.107271	0.708836	0.478519	1816	0.815487
Species	s__Anaerococcus_tetradius	GRAVITY1	0.0381131	0.144043	0.264596	0.791352	1816	0.932331
Species	s__Tissierellia_bacterium	GRAVITY1	0.101842	0.156416	0.651099	0.515067	1816	0.837225
Species	s__Allisonella_histaminiformans	GRAVITY1	-0.33267	0.160162	-2.07708	0.0379373	1816	0.355355
Species	s__Dialister_micraerophilus	GRAVITY1	0.0116537	0.165359	0.0704752	0.943823	1816	0.979951
Species	s__Megasphaera_hutchinsoni	GRAVITY1	0.0145403	0.155847	0.0932984	0.925677	1816	0.97718
Species	s__Megasphaera_lornae	GRAVITY1	0.0576727	0.182402	0.316184	0.7519	1816	0.918362
Species	s__Veillonella_montpellierensis	GRAVITY1	-0.0462687	0.131788	-0.351085	0.725566	1816	0.910566
Species	s__Fusobacterium_nucleatum	GRAVITY1	-0.0304855	0.0988893	-0.308279	0.757906	1816	0.919659
Species	s__Sneathia_amnii	GRAVITY1	-0.00228614	0.175254	-0.0130447	0.989594	1816	0.993649
Species	s__Sneathia_sanguinegens	GRAVITY1	0.0625354	0.178497	0.350344	0.726122	1816	0.910566
Species	f__Enterobacteriaceae	GRAVITY1	-0.044048	0.100315	-0.439097	0.660645	1816	0.893356
Species	s__Ureaplasma_parvum	GRAVITY1	-0.0205963	0.157008	-0.13118	0.895648	1816	0.97014
Species	s__Bifidobacterium_breve	GRAVITY2	0.0918327	0.129259	0.710453	0.477466	3926	0.814758
Species	s__Bifidobacterium_dentium	GRAVITY2	-0.103455	0.104599	-0.989062	0.322694	3926	0.740794
Species	s__Gardnerella_vaginalis	GRAVITY2	0.0502999	0.104598	0.480888	0.630623	3926	0.884066
Species	s__Atopobium_vaginae	GRAVITY2	0.191197	0.113097	1.69055	0.091003	3926	0.457544
Species	s__Coriobacteriales_bacterium	GRAVITY2	0.0601607	0.162705	0.369753	0.711587	3926	0.905528
Species	s__Prevotella_amnii	GRAVITY2	0.128024	0.171993	0.744357	0.456706	3926	0.805733
Species	s__Prevotella_bivia	GRAVITY2	-0.109082	0.156128	-0.698671	0.4848	3926	0.821588
Species	s__Prevotella_colorans	GRAVITY2	0.162783	0.116922	1.39223	0.163931	3926	0.586858
Species	s__Prevotella_timonensis	GRAVITY2	-0.0994132	0.160705	-0.618606	0.536212	3926	0.846438
Species	s__Aerococcus_christensenii	GRAVITY2	0.0196938	0.148106	0.132971	0.894223	3926	0.969424
Species	s__Lactobacillus_crispatus	GRAVITY2	-0.285326	0.0862207	-3.30926	0.000943957	3926	0.0682765
Species	s__Lactobacillus_gasseri	GRAVITY2	0.284809	0.165283	1.72316	0.0849396	3926	0.452652
Species	s__Lactobacillus_iners	GRAVITY2	0.186612	0.0725461	2.57232	0.0101388	3926	0.20626
Species	s__Lactobacillus_jensenii	GRAVITY2	-0.0607771	0.132354	-0.459201	0.646115	3926	0.887812
Species	s__Lactobacillus_vaginalis	GRAVITY2	-0.20367	0.169523	-1.20143	0.229657	3926	0.677312
Species	s__Streptococcus_anginosus	GRAVITY2	-0.0120511	0.121635	-0.0990756	0.921083	3926	0.975
Species	s__Mageeibacillus_indolicus	GRAVITY2	0.137284	0.161864	0.848149	0.396407	3926	0.772212
Species	s__Finegoldia_magna	GRAVITY2	-0.0335414	0.103806	-0.323115	0.746626	3926	0.915218
Species	g__Shuttleworthia	GRAVITY2	0.0943681	0.107987	0.873886	0.382234	3926	0.768609
Species	s__Anaerococcus_tetradius	GRAVITY2	-0.15533	0.135977	-1.14233	0.253389	3926	0.696018
Species	s__Tissierellia_bacterium	GRAVITY2	-0.0733705	0.148132	-0.495304	0.620414	3926	0.877885
Species	s__Allisonella_histaminiformans	GRAVITY2	-0.17715	0.156494	-1.132	0.257705	3926	0.697469
Species	s__Dialister_micraerophilus	GRAVITY2	-0.153536	0.156901	-0.978555	0.327861	3926	0.741271
Species	s__Megasphaera_hutchinsoni	GRAVITY2	0.121012	0.148325	0.815857	0.414632	3926	0.776243
Species	s__Megasphaera_lornae	GRAVITY2	0.108837	0.170843	0.637058	0.524124	3926	0.845613
Species	s__Veillonella_montpellierensis	GRAVITY2	-0.0489624	0.130424	-0.37541	0.707376	3926	0.904234
Species	s__Fusobacterium_nucleatum	GRAVITY2	-0.135816	0.0907353	-1.49683	0.134518	3926	0.534975
Species	s__Sneathia_amnii	GRAVITY2	0.0370584	0.165397	0.224058	0.822724	3926	0.948137
Species	s__Sneathia_sanguinegens	GRAVITY2	0.0288956	0.169103	0.170876	0.86433	3926	0.963946
Species	f__Enterobacteriaceae	GRAVITY2	-0.0999965	0.0996344	-1.00363	0.315617	3926	0.73909
Species	s__Ureaplasma_parvum	GRAVITY2	-0.123685	0.141926	-0.871471	0.383551	3926	0.768609
Species	s__Bifidobacterium_breve	PARITY1	0.204699	0.115941	1.76554	0.0775744	3059	0.442991
Species	s__Bifidobacterium_dentium	PARITY1	-0.117665	0.101402	-1.16039	0.245983	3059	0.688753
Species	s__Gardnerella_vaginalis	PARITY1	0.074114	0.0971485	0.762894	0.445586	3059	0.793923
Species	s__Atopobium_vaginae	PARITY1	0.207248	0.105684	1.96102	0.0499686	3059	0.389575
Species	s__Coriobacteriales_bacterium	PARITY1	0.164975	0.149252	1.10534	0.269101	3059	0.701852
Species	s__Prevotella_amnii	PARITY1	0.0246774	0.160581	0.153676	0.877876	3059	0.963946
Species	s__Prevotella_bivia	PARITY1	0.00223647	0.144937	0.0154306	0.98769	3059	0.993649
Species	s__Prevotella_colorans	PARITY1	0.214294	0.106486	2.01242	0.0442641	3059	0.369435
Species	s__Prevotella_timonensis	PARITY1	-0.00399182	0.149918	-0.0266267	0.978759	3059	0.992984
Species	s__Aerococcus_christensenii	PARITY1	-0.0862307	0.138767	-0.621405	0.53438	3059	0.846438
Species	s__Lactobacillus_crispatus	PARITY1	-0.315315	0.0815864	-3.8648	0.00011352	3059	0.0211147
Species	s__Lactobacillus_gasseri	PARITY1	0.111003	0.151927	0.730638	0.465057	3059	0.808708
Species	s__Lactobacillus_iners	PARITY1	0.0946183	0.068404	1.38323	0.166697	3059	0.589004
Species	s__Lactobacillus_jensenii	PARITY1	-0.0775416	0.124489	-0.622878	0.533412	3059	0.846438
Species	s__Lactobacillus_vaginalis	PARITY1	-0.24041	0.158248	-1.5192	0.128817	3059	0.527557
Species	s__Streptococcus_anginosus	PARITY1	0.0937423	0.11154	0.840435	0.400731	3059	0.776243
Species	s__Mageeibacillus_indolicus	PARITY1	0.164879	0.150774	1.09355	0.27424	3059	0.704382
Species	s__Finegoldia_magna	PARITY1	-0.0666625	0.100755	-0.661629	0.50826	3059	0.834056
Species	g__Shuttleworthia	PARITY1	0.073459	0.0942333	0.779544	0.435721	3059	0.786076
Species	s__Anaerococcus_tetradius	PARITY1	-0.112672	0.125311	-0.899144	0.368647	3059	0.759838
Species	s__Tissierellia_bacterium	PARITY1	0.117382	0.136923	0.857286	0.391355	3059	0.772212
Species	s__Allisonella_histaminiformans	PARITY1	-0.102226	0.142316	-0.718304	0.472626	3059	0.814758
Species	s__Dialister_micraerophilus	PARITY1	0.0378989	0.144193	0.262835	0.792696	3059	0.932331
Species	s__Megasphaera_hutchinsoni	PARITY1	0.0704051	0.137005	0.513888	0.607368	3059	0.877885
Species	s__Megasphaera_lornae	PARITY1	0.011591	0.159229	0.0727944	0.941975	3059	0.979951
Species	s__Veillonella_montpellierensis	PARITY1	-0.0425941	0.116226	-0.366475	0.714036	3059	0.905528
Species	s__Fusobacterium_nucleatum	PARITY1	-0.0488094	0.0853601	-0.571806	0.567496	3059	0.859947
Species	s__Sneathia_amnii	PARITY1	0.0743899	0.153474	0.484706	0.62792	3059	0.884066
Species	s__Sneathia_sanguinegens	PARITY1	-0.120011	0.154127	-0.778646	0.436249	3059	0.786076
Species	f__Enterobacteriaceae	PARITY1	0.0573407	0.0910701	0.629633	0.528982	3059	0.846438
Species	s__Ureaplasma_parvum	PARITY1	-0.233327	0.133793	-1.74394	0.0812712	3059	0.444601
Species	s__Bifidobacterium_breve	PARITY2	0.105063	0.13478	0.779514	0.435744	2798	0.786076
Species	s__Bifidobacterium_dentium	PARITY2	-0.152609	0.105083	-1.45228	0.146538	2798	0.554182
Species	s__Gardnerella_vaginalis	PARITY2	0.199011	0.106275	1.8726	0.0612296	2798	0.412036
Species	s__Atopobium_vaginae	PARITY2	0.137493	0.114015	1.20592	0.22795	2798	0.676193
Species	s__Coriobacteriales_bacterium	PARITY2	-0.0332697	0.16467	-0.202038	0.839902	2798	0.956582
Species	s__Prevotella_amnii	PARITY2	-0.0597829	0.172397	-0.346775	0.728787	2798	0.910566
Species	s__Prevotella_bivia	PARITY2	-0.197138	0.156587	-1.25896	0.20815	2798	0.65566
Species	s__Prevotella_colorans	PARITY2	0.0512543	0.115331	0.44441	0.656781	2798	0.892619
Species	s__Prevotella_timonensis	PARITY2	-0.0831537	0.164361	-0.50592	0.612953	2798	0.877885
Species	s__Aerococcus_christensenii	PARITY2	0.0277214	0.151473	0.183013	0.854802	2798	0.961098
Species	s__Lactobacillus_crispatus	PARITY2	-0.481734	0.0856485	-5.62454	2.04663e-08	2798	2.66471e-05
Species	s__Lactobacillus_gasseri	PARITY2	0.146378	0.168622	0.868084	0.385424	2798	0.768609
Species	s__Lactobacillus_iners	PARITY2	0.0821374	0.0734686	1.11799	0.263667	2798	0.701852
Species	s__Lactobacillus_jensenii	PARITY2	-0.233878	0.13216	-1.76966	0.0768942	2798	0.441041
Species	s__Lactobacillus_vaginalis	PARITY2	-0.336253	0.172789	-1.94603	0.0517525	2798	0.392972
Species	s__Streptococcus_anginosus	PARITY2	0.0651508	0.126718	0.514138	0.607197	2798	0.877885
Species	s__Mageeibacillus_indolicus	PARITY2	0.0320287	0.16372	0.195632	0.844913	2798	0.960537
Species	s__Finegoldia_magna	PARITY2	-0.287073	0.106131	-2.70488	0.00687488	2798	0.168889
Species	g__Shuttleworthia	PARITY2	0.197696	0.108842	1.81635	0.0694254	2798	0.425737
Species	s__Anaerococcus_tetradius	PARITY2	-0.124717	0.138971	-0.897434	0.369566	2798	0.759838
Species	s__Tissierellia_bacterium	PARITY2	0.0237964	0.151169	0.157416	0.874929	2798	0.963946
Species	s__Allisonella_histaminiformans	PARITY2	-0.239251	0.158523	-1.50925	0.131349	2798	0.532761
Species	s__Dialister_micraerophilus	PARITY2	-0.0137175	0.159853	-0.0858133	0.931621	2798	0.97718
Species	s__Megasphaera_hutchinsoni	PARITY2	-0.00311488	0.153803	-0.0202524	0.983843	2798	0.992984
Species	s__Megasphaera_lornae	PARITY2	-0.046851	0.173386	-0.270212	0.787018	2798	0.931453
Species	s__Veillonella_montpellierensis	PARITY2	-0.0488328	0.135693	-0.359876	0.718967	2798	0.908721
Species	s__Fusobacterium_nucleatum	PARITY2	-0.14887	0.092506	-1.6093	0.107666	2798	0.489462
Species	s__Sneathia_amnii	PARITY2	-0.0166256	0.167008	-0.0995499	0.920709	2798	0.975
Species	s__Sneathia_sanguinegens	PARITY2	-0.120118	0.173438	-0.692571	0.488637	2798	0.821588
Species	f__Enterobacteriaceae	PARITY2	-0.149114	0.0993056	-1.50156	0.133324	2798	0.533491
Species	s__Ureaplasma_parvum	PARITY2	-0.250134	0.143051	-1.74857	0.0804763	2798	0.444601
Species	s__Bifidobacterium_breve	ADVERSE_PREGNANCY1	-0.00198855	0.110569	-0.0179848	0.985652	3641	0.993038
Species	s__Bifidobacterium_dentium	ADVERSE_PREGNANCY1	-0.00115958	0.0882485	-0.0131399	0.989517	3641	0.993649
Species	s__Gardnerella_vaginalis	ADVERSE_PREGNANCY1	-0.0464696	0.0935499	-0.496737	0.619405	3641	0.877885
Species	s__Atopobium_vaginae	ADVERSE_PREGNANCY1	0.0948184	0.0995812	0.952171	0.341074	3641	0.748898
Species	s__Coriobacteriales_bacterium	ADVERSE_PREGNANCY1	-0.0619325	0.141499	-0.437688	0.661639	3641	0.893356
Species	s__Prevotella_amnii	ADVERSE_PREGNANCY1	0.0638708	0.151404	0.421856	0.673155	3641	0.893423
Species	s__Prevotella_bivia	ADVERSE_PREGNANCY1	-0.00676934	0.136889	-0.0494515	0.960562	3641	0.990381
Species	s__Prevotella_colorans	ADVERSE_PREGNANCY1	0.104235	0.100769	1.0344	0.301021	3641	0.725201
Species	s__Prevotella_timonensis	ADVERSE_PREGNANCY1	0.0398575	0.143992	0.276803	0.781947	3641	0.929767
Species	s__Aerococcus_christensenii	ADVERSE_PREGNANCY1	0.0446025	0.132078	0.337697	0.735611	3641	0.910919
Species	s__Lactobacillus_crispatus	ADVERSE_PREGNANCY1	-0.0268698	0.0764786	-0.351337	0.725356	3641	0.910566
Species	s__Lactobacillus_gasseri	ADVERSE_PREGNANCY1	0.135446	0.145726	0.929463	0.352712	3641	0.75138
Species	s__Lactobacillus_iners	ADVERSE_PREGNANCY1	0.0459587	0.0639927	0.718186	0.472689	3641	0.814758
Species	s__Lactobacillus_jensenii	ADVERSE_PREGNANCY1	0.0145386	0.116088	0.125237	0.900343	3641	0.97014
Species	s__Lactobacillus_vaginalis	ADVERSE_PREGNANCY1	-0.139797	0.149109	-0.937548	0.34854	3641	0.748898
Species	s__Streptococcus_anginosus	ADVERSE_PREGNANCY1	-0.119301	0.106345	-1.12182	0.262012	3641	0.700491
Species	s__Mageeibacillus_indolicus	ADVERSE_PREGNANCY1	0.102345	0.142787	0.716767	0.473564	3641	0.814758
Species	s__Finegoldia_magna	ADVERSE_PREGNANCY1	-0.066305	0.0927109	-0.71518	0.474544	3641	0.814758
Species	g__Shuttleworthia	ADVERSE_PREGNANCY1	0.0814654	0.089645	0.908756	0.36354	3641	0.758536
Species	s__Anaerococcus_tetradius	ADVERSE_PREGNANCY1	0.101103	0.11785	0.857897	0.391006	3641	0.772212
Species	s__Tissierellia_bacterium	ADVERSE_PREGNANCY1	-0.143834	0.129727	-1.10874	0.267616	3641	0.701852
Species	s__Allisonella_histaminiformans	ADVERSE_PREGNANCY1	0.10891	0.134981	0.806856	0.419802	3641	0.776243
Species	s__Dialister_micraerophilus	ADVERSE_PREGNANCY1	0.146884	0.137494	1.0683	0.285457	3641	0.717501
Species	s__Megasphaera_hutchinsoni	ADVERSE_PREGNANCY1	0.0104023	0.130266	0.0798544	0.936358	3641	0.977656
Species	s__Megasphaera_lornae	ADVERSE_PREGNANCY1	-0.0126387	0.151904	-0.083202	0.933696	3641	0.97718
Species	s__Veillonella_montpellierensis	ADVERSE_PREGNANCY1	-0.0288525	0.111687	-0.258333	0.796165	3641	0.934722
Species	s__Fusobacterium_nucleatum	ADVERSE_PREGNANCY1	0.0191989	0.0805317	0.238401	0.811583	3641	0.942624
Species	s__Sneathia_amnii	ADVERSE_PREGNANCY1	-0.0820037	0.14573	-0.56271	0.573667	3641	0.862879
Species	s__Sneathia_sanguinegens	ADVERSE_PREGNANCY1	0.141838	0.148166	0.957292	0.338484	3641	0.748898
Species	f__Enterobacteriaceae	ADVERSE_PREGNANCY1	-0.17335	0.0894296	-1.93839	0.0526535	3641	0.396271
Species	s__Ureaplasma_parvum	ADVERSE_PREGNANCY1	0.130222	0.126837	1.02668	0.304638	3641	0.727778
Species	s__Bifidobacterium_breve	ADVERSE_PREGNANCY2	0.300675	0.132933	2.26185	0.0237691	3465	0.287002
Species	s__Bifidobacterium_dentium	ADVERSE_PREGNANCY2	-0.0186125	0.1065	-0.174765	0.861274	3465	0.963946
Species	s__Gardnerella_vaginalis	ADVERSE_PREGNANCY2	-0.0478461	0.111901	-0.427575	0.668988	3465	0.893356
Species	s__Atopobium_vaginae	ADVERSE_PREGNANCY2	-0.0167135	0.120367	-0.138855	0.889573	3465	0.966798
Species	s__Coriobacteriales_bacterium	ADVERSE_PREGNANCY2	-0.142378	0.171141	-0.831937	0.405503	3465	0.776243
Species	s__Prevotella_amnii	ADVERSE_PREGNANCY2	-0.152743	0.183334	-0.833144	0.404821	3465	0.776243
Species	s__Prevotella_bivia	ADVERSE_PREGNANCY2	0.0271244	0.163152	0.166252	0.867968	3465	0.963946
Species	s__Prevotella_colorans	ADVERSE_PREGNANCY2	0.0148271	0.121526	0.122008	0.9029	3465	0.97014
Species	s__Prevotella_timonensis	ADVERSE_PREGNANCY2	0.270957	0.171289	1.58187	0.113771	3465	0.498752
Species	s__Aerococcus_christensenii	ADVERSE_PREGNANCY2	0.18671	0.158213	1.18011	0.238037	3465	0.680991
Species	s__Lactobacillus_crispatus	ADVERSE_PREGNANCY2	0.222902	0.0910541	2.44802	0.0144142	3465	0.246046
Species	s__Lactobacillus_gasseri	ADVERSE_PREGNANCY2	-0.243218	0.175347	-1.38707	0.165512	3465	0.588788
Species	s__Lactobacillus_iners	ADVERSE_PREGNANCY2	0.0736933	0.0770932	0.955899	0.339191	3465	0.748898
Species	s__Lactobacillus_jensenii	ADVERSE_PREGNANCY2	0.0267203	0.138639	0.192733	0.84718	3465	0.960537
Species	s__Lactobacillus_vaginalis	ADVERSE_PREGNANCY2	-0.0260569	0.179193	-0.145412	0.884394	3465	0.964615
Species	s__Streptococcus_anginosus	ADVERSE_PREGNANCY2	-0.194923	0.128054	-1.52219	0.128054	3465	0.527557
Species	s__Mageeibacillus_indolicus	ADVERSE_PREGNANCY2	-0.119234	0.172009	-0.693189	0.488238	3465	0.821588
Species	s__Finegoldia_magna	ADVERSE_PREGNANCY2	-0.130651	0.110676	-1.18048	0.237891	3465	0.680991
Species	g__Shuttleworthia	ADVERSE_PREGNANCY2	-0.0604075	0.106717	-0.566054	0.571394	3465	0.861059
Species	s__Anaerococcus_tetradius	ADVERSE_PREGNANCY2	0.0352874	0.142146	0.248247	0.803958	3465	0.937951
Species	s__Tissierellia_bacterium	ADVERSE_PREGNANCY2	-0.221045	0.15612	-1.41587	0.156905	3465	0.576303
Species	s__Allisonella_histaminiformans	ADVERSE_PREGNANCY2	-0.315507	0.161121	-1.9582	0.0502875	3465	0.389728
Species	s__Dialister_micraerophilus	ADVERSE_PREGNANCY2	-0.107658	0.164928	-0.652756	0.513958	3465	0.836466
Species	s__Megasphaera_hutchinsoni	ADVERSE_PREGNANCY2	-0.1483	0.155879	-0.951378	0.341479	3465	0.748898
Species	s__Megasphaera_lornae	ADVERSE_PREGNANCY2	0.0418111	0.182357	0.229282	0.818664	3465	0.946625
Species	s__Veillonella_montpellierensis	ADVERSE_PREGNANCY2	0.00594548	0.13485	0.0440898	0.964835	3465	0.990381
Species	s__Fusobacterium_nucleatum	ADVERSE_PREGNANCY2	-0.0794024	0.0952051	-0.834014	0.404331	3465	0.776243
Species	s__Sneathia_amnii	ADVERSE_PREGNANCY2	-0.0217567	0.175447	-0.124007	0.901317	3465	0.97014
Species	s__Sneathia_sanguinegens	ADVERSE_PREGNANCY2	-0.144601	0.179078	-0.807475	0.419449	3465	0.776243
Species	f__Enterobacteriaceae	ADVERSE_PREGNANCY2	-0.181511	0.106801	-1.69953	0.0893105	3465	0.457544
Species	s__Ureaplasma_parvum	ADVERSE_PREGNANCY2	0.310496	0.151243	2.05296	0.0401519	3465	0.359614
Species	s__Bifidobacterium_breve	MENSTRUAL_REGULAR	0.151219	0.126651	1.19398	0.232546	4817	0.678083
Species	s__Bifidobacterium_dentium	MENSTRUAL_REGULAR	0.0194874	0.104251	0.186928	0.851725	4817	0.960537
Species	s__Gardnerella_vaginalis	MENSTRUAL_REGULAR	0.113593	0.103066	1.10214	0.270455	4817	0.701852
Species	s__Atopobium_vaginae	MENSTRUAL_REGULAR	0.0484682	0.111346	0.435294	0.663369	4817	0.893356
Species	s__Coriobacteriales_bacterium	MENSTRUAL_REGULAR	-0.141567	0.15865	-0.892318	0.372267	4817	0.759949
Species	s__Prevotella_amnii	MENSTRUAL_REGULAR	-0.25426	0.169462	-1.5004	0.133578	4817	0.533491
Species	s__Prevotella_bivia	MENSTRUAL_REGULAR	0.119438	0.153063	0.780319	0.435242	4817	0.786076
Species	s__Prevotella_colorans	MENSTRUAL_REGULAR	-0.259227	0.113617	-2.28158	0.0225577	4817	0.282018
Species	s__Prevotella_timonensis	MENSTRUAL_REGULAR	-0.326409	0.158802	-2.05544	0.0398905	4817	0.359614
Species	s__Aerococcus_christensenii	MENSTRUAL_REGULAR	-0.127671	0.146423	-0.871933	0.383289	4817	0.768609
Species	s__Lactobacillus_crispatus	MENSTRUAL_REGULAR	-0.0405322	0.0843174	-0.48071	0.630744	4817	0.884066
Species	s__Lactobacillus_gasseri	MENSTRUAL_REGULAR	0.30942	0.163569	1.89168	0.0585935	4817	0.406399
Species	s__Lactobacillus_iners	MENSTRUAL_REGULAR	0.0671095	0.0713379	0.940727	0.346892	4817	0.748898
Species	s__Lactobacillus_jensenii	MENSTRUAL_REGULAR	0.295404	0.131203	2.25149	0.0243995	4817	0.287002
Species	s__Lactobacillus_vaginalis	MENSTRUAL_REGULAR	0.0845776	0.167353	0.505385	0.613311	4817	0.877885
Species	s__Streptococcus_anginosus	MENSTRUAL_REGULAR	-0.189721	0.121685	-1.55912	0.119035	4817	0.506647
Species	s__Mageeibacillus_indolicus	MENSTRUAL_REGULAR	-0.064111	0.158792	-0.403742	0.686421	4817	0.896355
Species	s__Finegoldia_magna	MENSTRUAL_REGULAR	0.101707	0.103282	0.984747	0.324798	4817	0.741271
Species	g__Shuttleworthia	MENSTRUAL_REGULAR	0.0358439	0.104228	0.343897	0.730939	4817	0.910566
Species	s__Anaerococcus_tetradius	MENSTRUAL_REGULAR	-0.0230141	0.133124	-0.172877	0.862756	4817	0.963946
Species	s__Tissierellia_bacterium	MENSTRUAL_REGULAR	-0.0304991	0.145543	-0.209554	0.834025	4817	0.954218
Species	s__Allisonella_histaminiformans	MENSTRUAL_REGULAR	-0.0267708	0.151993	-0.176131	0.860198	4817	0.963837
Species	s__Dialister_micraerophilus	MENSTRUAL_REGULAR	0.119189	0.153055	0.778736	0.436174	4817	0.786076
Species	s__Megasphaera_hutchinsoni	MENSTRUAL_REGULAR	-0.134913	0.143912	-0.937468	0.348565	4817	0.748898
Species	s__Megasphaera_lornae	MENSTRUAL_REGULAR	-0.331488	0.16901	-1.96135	0.0498961	4817	0.389575
Species	s__Veillonella_montpellierensis	MENSTRUAL_REGULAR	0.0390815	0.126107	0.309908	0.756644	4817	0.919145
Species	s__Fusobacterium_nucleatum	MENSTRUAL_REGULAR	0.0121825	0.0860609	0.141557	0.887436	4817	0.966432
Species	s__Sneathia_amnii	MENSTRUAL_REGULAR	-0.339052	0.162677	-2.08421	0.0371939	4817	0.353906
Species	s__Sneathia_sanguinegens	MENSTRUAL_REGULAR	-0.319714	0.165332	-1.93377	0.053201	4817	0.396944
Species	f__Enterobacteriaceae	MENSTRUAL_REGULAR	0.216294	0.0966196	2.23861	0.0252271	4817	0.28812
Species	s__Ureaplasma_parvum	MENSTRUAL_REGULAR	0.0173896	0.141739	0.122688	0.902359	4817	0.97014
Species	s__Bifidobacterium_breve	MENSTRUAL_PHASE_REG1	-0.0989915	0.0829502	-1.19339	0.232798	3597	0.678083
Species	s__Bifidobacterium_dentium	MENSTRUAL_PHASE_REG1	-0.0337886	0.0654273	-0.516429	0.605587	3597	0.877885
Species	s__Gardnerella_vaginalis	MENSTRUAL_PHASE_REG1	0.0857652	0.0688989	1.2448	0.213288	3597	0.65732
Species	s__Atopobium_vaginae	MENSTRUAL_PHASE_REG1	0.100149	0.074199	1.34973	0.177188	3597	0.601991
Species	s__Coriobacteriales_bacterium	MENSTRUAL_PHASE_REG1	0.0159166	0.103736	0.153434	0.878065	3597	0.963946
Species	s__Prevotella_amnii	MENSTRUAL_PHASE_REG1	0.11035	0.111005	0.994093	0.320245	3597	0.740794
Species	s__Prevotella_bivia	MENSTRUAL_PHASE_REG1	0.0670672	0.10009	0.670069	0.502857	3597	0.830863
Species	s__Prevotella_colorans	MENSTRUAL_PHASE_REG1	-0.00307001	0.0746936	-0.0411014	0.967217	3597	0.990381
Species	s__Prevotella_timonensis	MENSTRUAL_PHASE_REG1	0.0502495	0.103154	0.487129	0.626197	3597	0.884066
Species	s__Aerococcus_christensenii	MENSTRUAL_PHASE_REG1	0.0103114	0.095015	0.108524	0.913586	3597	0.971805
Species	s__Lactobacillus_crispatus	MENSTRUAL_PHASE_REG1	-0.0926409	0.0550838	-1.68182	0.092692	3597	0.458878
Species	s__Lactobacillus_gasseri	MENSTRUAL_PHASE_REG1	0.038869	0.106232	0.365889	0.71447	3597	0.905528
Species	s__Lactobacillus_iners	MENSTRUAL_PHASE_REG1	0.152332	0.0462411	3.29429	0.000996354	3597	0.0682765
Species	s__Lactobacillus_jensenii	MENSTRUAL_PHASE_REG1	-0.137438	0.0854637	-1.60814	0.107892	3597	0.489462
Species	s__Lactobacillus_vaginalis	MENSTRUAL_PHASE_REG1	-0.0357116	0.109066	-0.327432	0.74336	3597	0.914797
Species	s__Streptococcus_anginosus	MENSTRUAL_PHASE_REG1	0.0280032	0.0800726	0.349723	0.726568	3597	0.910566
Species	s__Mageeibacillus_indolicus	MENSTRUAL_PHASE_REG1	0.049228	0.104133	0.472741	0.636427	3597	0.884342
Species	s__Finegoldia_magna	MENSTRUAL_PHASE_REG1	0.10625	0.0673916	1.5766	0.114976	3597	0.499267
Species	g__Shuttleworthia	MENSTRUAL_PHASE_REG1	0.0260955	0.0680036	0.383737	0.701196	3597	0.904234
Species	s__Anaerococcus_tetradius	MENSTRUAL_PHASE_REG1	0.0628658	0.0877197	0.716667	0.473627	3597	0.814758
Species	s__Tissierellia_bacterium	MENSTRUAL_PHASE_REG1	-0.0223425	0.0959693	-0.232809	0.815923	3597	0.945977
Species	s__Allisonella_histaminiformans	MENSTRUAL_PHASE_REG1	0.0494296	0.099122	0.498675	0.618039	3597	0.877885
Species	s__Dialister_micraerophilus	MENSTRUAL_PHASE_REG1	0.0249353	0.0994933	0.250623	0.80212	3597	0.936701
Species	s__Megasphaera_hutchinsoni	MENSTRUAL_PHASE_REG1	-0.0747318	0.0930739	-0.80293	0.422069	3597	0.777275
Species	s__Megasphaera_lornae	MENSTRUAL_PHASE_REG1	0.130027	0.110247	1.17941	0.238313	3597	0.680991
Species	s__Veillonella_montpellierensis	MENSTRUAL_PHASE_REG1	0.129434	0.0819453	1.57951	0.114307	3597	0.499267
Species	s__Fusobacterium_nucleatum	MENSTRUAL_PHASE_REG1	-0.0285012	0.0556305	-0.512331	0.608451	3597	0.877885
Species	s__Sneathia_amnii	MENSTRUAL_PHASE_REG1	0.182186	0.10616	1.71614	0.0862234	3597	0.452652
Species	s__Sneathia_sanguinegens	MENSTRUAL_PHASE_REG1	0.0422786	0.1079	0.391833	0.695205	3597	0.90227
Species	f__Enterobacteriaceae	MENSTRUAL_PHASE_REG1	0.145323	0.0612781	2.37154	0.0177671	3597	0.27079
Species	s__Ureaplasma_parvum	MENSTRUAL_PHASE_REG1	0.2241	0.092694	2.41763	0.0156718	3597	0.256164
Species	s__Bifidobacterium_breve	MENSTRUAL_PHASE_REG2	-0.364845	0.194476	-1.87605	0.0607307	3597	0.412036
Species	s__Bifidobacterium_dentium	MENSTRUAL_PHASE_REG2	0.126784	0.15343	0.826336	0.408669	3597	0.776243
Species	s__Gardnerella_vaginalis	MENSTRUAL_PHASE_REG2	0.156091	0.161594	0.965945	0.334137	3597	0.748789
Species	s__Atopobium_vaginae	MENSTRUAL_PHASE_REG2	0.304052	0.173979	1.74763	0.0806144	3597	0.444601
Species	s__Coriobacteriales_bacterium	MENSTRUAL_PHASE_REG2	-0.0216654	0.243279	-0.0890557	0.929043	3597	0.97718
Species	s__Prevotella_amnii	MENSTRUAL_PHASE_REG2	0.164473	0.260349	0.631743	0.527596	3597	0.845972
Species	s__Prevotella_bivia	MENSTRUAL_PHASE_REG2	-0.112585	0.234736	-0.479623	0.631525	3597	0.884135
Species	s__Prevotella_colorans	MENSTRUAL_PHASE_REG2	-0.0537208	0.175167	-0.306683	0.759103	3597	0.920253
Species	s__Prevotella_timonensis	MENSTRUAL_PHASE_REG2	0.0525605	0.241922	0.217263	0.828016	3597	0.95173
Species	s__Aerococcus_christensenii	MENSTRUAL_PHASE_REG2	0.10605	0.22282	0.475946	0.634142	3597	0.884342
Species	s__Lactobacillus_crispatus	MENSTRUAL_PHASE_REG2	-0.123261	0.129216	-0.953916	0.340191	3597	0.748898
Species	s__Lactobacillus_gasseri	MENSTRUAL_PHASE_REG2	-0.0396858	0.249136	-0.159294	0.873446	3597	0.963946
Species	s__Lactobacillus_iners	MENSTRUAL_PHASE_REG2	-0.241555	0.108533	-2.22563	0.0261012	3597	0.292455
Species	s__Lactobacillus_jensenii	MENSTRUAL_PHASE_REG2	0.261173	0.200452	1.30292	0.192686	3597	0.628078
Species	s__Lactobacillus_vaginalis	MENSTRUAL_PHASE_REG2	-0.155174	0.255769	-0.606694	0.544093	3597	0.851453
Species	s__Streptococcus_anginosus	MENSTRUAL_PHASE_REG2	-0.107408	0.187779	-0.57199	0.567365	3597	0.859947
Species	s__Mageeibacillus_indolicus	MENSTRUAL_PHASE_REG2	0.270986	0.244176	1.1098	0.267162	3597	0.701852
Species	s__Finegoldia_magna	MENSTRUAL_PHASE_REG2	-0.340524	0.157997	-2.15525	0.0312088	3597	0.312568
Species	g__Shuttleworthia	MENSTRUAL_PHASE_REG2	-0.0146192	0.159484	-0.0916659	0.926969	3597	0.97718
Species	s__Anaerococcus_tetradius	MENSTRUAL_PHASE_REG2	-0.0990678	0.205726	-0.481552	0.630154	3597	0.884066
Species	s__Tissierellia_bacterium	MENSTRUAL_PHASE_REG2	-0.00514574	0.225067	-0.0228632	0.981761	3597	0.992984
Species	s__Allisonella_histaminiformans	MENSTRUAL_PHASE_REG2	0.263211	0.232425	1.13246	0.257519	3597	0.697469
Species	s__Dialister_micraerophilus	MENSTRUAL_PHASE_REG2	-0.036146	0.233331	-0.154914	0.876898	3597	0.963946
Species	s__Megasphaera_hutchinsoni	MENSTRUAL_PHASE_REG2	0.169054	0.218276	0.774495	0.43869	3597	0.787043
Species	s__Megasphaera_lornae	MENSTRUAL_PHASE_REG2	0.411782	0.258507	1.59292	0.111266	3597	0.498752
Species	s__Veillonella_montpellierensis	MENSTRUAL_PHASE_REG2	0.053596	0.192241	0.278795	0.780418	3597	0.929767
Species	s__Fusobacterium_nucleatum	MENSTRUAL_PHASE_REG2	0.131716	0.130449	1.00971	0.312702	3597	0.73775
Species	s__Sneathia_amnii	MENSTRUAL_PHASE_REG2	0.327303	0.249007	1.31443	0.188785	3597	0.622273
Species	s__Sneathia_sanguinegens	MENSTRUAL_PHASE_REG2	-0.00605801	0.253049	-0.0239401	0.980902	3597	0.992984
Species	f__Enterobacteriaceae	MENSTRUAL_PHASE_REG2	-0.00748456	0.143821	-0.0520407	0.958499	3597	0.989664
Species	s__Ureaplasma_parvum	MENSTRUAL_PHASE_REG2	-0.338056	0.217488	-1.55436	0.120187	3597	0.508062
Species	s__Bifidobacterium_breve	MENSTRUAL_PHASE_REG3	0.163499	0.0824608	1.98275	0.0474725	3597	0.376886
Species	s__Bifidobacterium_dentium	MENSTRUAL_PHASE_REG3	0.0106174	0.0650664	0.163178	0.870387	3597	0.963946
Species	s__Gardnerella_vaginalis	MENSTRUAL_PHASE_REG3	-0.112883	0.0685054	-1.64779	0.0994832	3597	0.48479
Species	s__Atopobium_vaginae	MENSTRUAL_PHASE_REG3	-0.153712	0.0737611	-2.08392	0.0372389	3597	0.353906
Species	s__Coriobacteriales_bacterium	MENSTRUAL_PHASE_REG3	-0.0118447	0.10316	-0.114819	0.908595	3597	0.97014
Species	s__Prevotella_amnii	MENSTRUAL_PHASE_REG3	-0.138702	0.11038	-1.25659	0.208985	3597	0.65566
Species	s__Prevotella_bivia	MENSTRUAL_PHASE_REG3	-0.0460809	0.0995378	-0.462949	0.643429	3597	0.887812
Species	s__Prevotella_colorans	MENSTRUAL_PHASE_REG3	0.0126956	0.0742788	0.170918	0.864298	3597	0.963946
Species	s__Prevotella_timonensis	MENSTRUAL_PHASE_REG3	-0.0591442	0.102581	-0.576564	0.56427	3597	0.859947
Species	s__Aerococcus_christensenii	MENSTRUAL_PHASE_REG3	-0.0292662	0.0944866	-0.30974	0.756777	3597	0.919145
Species	s__Lactobacillus_crispatus	MENSTRUAL_PHASE_REG3	0.113779	0.0547666	2.07753	0.0378245	3597	0.355355
Species	s__Lactobacillus_gasseri	MENSTRUAL_PHASE_REG3	-0.0313028	0.105643	-0.296308	0.767012	3597	0.92382
Species	s__Lactobacillus_iners	MENSTRUAL_PHASE_REG3	-0.107211	0.0460195	-2.3297	0.0198778	3597	0.278289
Species	s__Lactobacillus_jensenii	MENSTRUAL_PHASE_REG3	0.088955	0.0850072	1.04644	0.295429	3597	0.723022
Species	s__Lactobacillus_vaginalis	MENSTRUAL_PHASE_REG3	0.0632183	0.108457	0.582888	0.560006	3597	0.859947
Species	s__Streptococcus_anginosus	MENSTRUAL_PHASE_REG3	-0.00838019	0.0796295	-0.10524	0.916192	3597	0.973463
Species	s__Mageeibacillus_indolicus	MENSTRUAL_PHASE_REG3	-0.0974094	0.103546	-0.940737	0.346904	3597	0.748898
Species	s__Finegoldia_magna	MENSTRUAL_PHASE_REG3	-0.0438437	0.067037	-0.654023	0.513139	3597	0.83618
Species	g__Shuttleworthia	MENSTRUAL_PHASE_REG3	-0.023178	0.0676265	-0.342735	0.731818	3597	0.910566
Species	s__Anaerococcus_tetradius	MENSTRUAL_PHASE_REG3	-0.0443566	0.087236	-0.508466	0.611158	3597	0.877885
Species	s__Tissierellia_bacterium	MENSTRUAL_PHASE_REG3	0.0230205	0.0954367	0.241212	0.809405	3597	0.941774
Species	s__Allisonella_histaminiformans	MENSTRUAL_PHASE_REG3	-0.0962107	0.0985622	-0.976142	0.329061	3597	0.742525
Species	s__Dialister_micraerophilus	MENSTRUAL_PHASE_REG3	-0.0181599	0.0989416	-0.183541	0.854384	3597	0.961098
Species	s__Megasphaera_hutchinsoni	MENSTRUAL_PHASE_REG3	0.043507	0.0925629	0.470026	0.638365	3597	0.885145
Species	s__Megasphaera_lornae	MENSTRUAL_PHASE_REG3	-0.20263	0.109604	-1.84875	0.0645769	3597	0.420396
Species	s__Veillonella_montpellierensis	MENSTRUAL_PHASE_REG3	-0.137638	0.0814864	-1.68909	0.0912891	3597	0.457544
Species	s__Fusobacterium_nucleatum	MENSTRUAL_PHASE_REG3	0.0045018	0.0553237	0.081372	0.935151	3597	0.97718
Species	s__Sneathia_amnii	MENSTRUAL_PHASE_REG3	-0.239022	0.105539	-2.26478	0.0235861	3597	0.287002
Species	s__Sneathia_sanguinegens	MENSTRUAL_PHASE_REG3	-0.0407214	0.107301	-0.379506	0.704334	3597	0.904234
Species	f__Enterobacteriaceae	MENSTRUAL_PHASE_REG3	-0.142369	0.0609395	-2.33624	0.019534	3597	0.276449
Species	s__Ureaplasma_parvum	MENSTRUAL_PHASE_REG3	-0.160833	0.0922159	-1.7441	0.0812285	3597	0.444601
Species	s__Bifidobacterium_breve	DRUG_ANTIBIOTICS	-0.0246023	0.265076	-0.0928124	0.926057	4736	0.97718
Species	s__Bifidobacterium_dentium	DRUG_ANTIBIOTICS	0.244462	0.212422	1.15083	0.249859	4736	0.695121
Species	s__Gardnerella_vaginalis	DRUG_ANTIBIOTICS	-0.0638078	0.209184	-0.305032	0.760355	4736	0.9208
Species	s__Atopobium_vaginae	DRUG_ANTIBIOTICS	-0.249553	0.224079	-1.11368	0.265472	4736	0.701852
Species	s__Coriobacteriales_bacterium	DRUG_ANTIBIOTICS	0.048341	0.322375	0.149953	0.880808	4736	0.964518
Species	s__Prevotella_amnii	DRUG_ANTIBIOTICS	-0.203441	0.343594	-0.592097	0.553814	4736	0.858286
Species	s__Prevotella_bivia	DRUG_ANTIBIOTICS	0.126894	0.311261	0.407679	0.683528	4736	0.89527
Species	s__Prevotella_colorans	DRUG_ANTIBIOTICS	-0.116684	0.228158	-0.511417	0.609083	4736	0.877885
Species	s__Prevotella_timonensis	DRUG_ANTIBIOTICS	-0.061258	0.32433	-0.188875	0.850199	4736	0.960537
Species	s__Aerococcus_christensenii	DRUG_ANTIBIOTICS	0.0252439	0.296832	0.0850444	0.93223	4736	0.97718
Species	s__Lactobacillus_crispatus	DRUG_ANTIBIOTICS	0.0866055	0.171316	0.50553	0.61321	4736	0.877885
Species	s__Lactobacillus_gasseri	DRUG_ANTIBIOTICS	0.349159	0.328674	1.06233	0.288142	4736	0.720772
Species	s__Lactobacillus_iners	DRUG_ANTIBIOTICS	0.0731222	0.144694	0.505358	0.613331	4736	0.877885
Species	s__Lactobacillus_jensenii	DRUG_ANTIBIOTICS	0.0862424	0.268701	0.320961	0.748254	4736	0.915218
Species	s__Lactobacillus_vaginalis	DRUG_ANTIBIOTICS	0.0428039	0.340356	0.125762	0.899926	4736	0.97014
Species	s__Streptococcus_anginosus	DRUG_ANTIBIOTICS	-0.223752	0.248849	-0.899149	0.368619	4736	0.759838
Species	s__Mageeibacillus_indolicus	DRUG_ANTIBIOTICS	-0.292471	0.323342	-0.904525	0.365763	4736	0.758536
Species	s__Finegoldia_magna	DRUG_ANTIBIOTICS	-0.187726	0.213133	-0.880793	0.378475	4736	0.765177
Species	g__Shuttleworthia	DRUG_ANTIBIOTICS	0.117318	0.211901	0.553644	0.579849	4736	0.866778
Species	s__Anaerococcus_tetradius	DRUG_ANTIBIOTICS	0.152495	0.268431	0.568098	0.569995	4736	0.859947
Species	s__Tissierellia_bacterium	DRUG_ANTIBIOTICS	-0.260232	0.296256	-0.878402	0.37977	4736	0.766606
Species	s__Allisonella_histaminiformans	DRUG_ANTIBIOTICS	0.0519094	0.31051	0.167175	0.86724	4736	0.963946
Species	s__Dialister_micraerophilus	DRUG_ANTIBIOTICS	-0.242789	0.312386	-0.77721	0.437074	4736	0.786076
Species	s__Megasphaera_hutchinsoni	DRUG_ANTIBIOTICS	-0.435976	0.296919	-1.46834	0.14208	4736	0.548927
Species	s__Megasphaera_lornae	DRUG_ANTIBIOTICS	0.382929	0.342014	1.11963	0.262929	4736	0.701502
Species	s__Veillonella_montpellierensis	DRUG_ANTIBIOTICS	-0.340593	0.256875	-1.32591	0.184934	4736	0.615817
Species	s__Fusobacterium_nucleatum	DRUG_ANTIBIOTICS	0.0204408	0.17821	0.1147	0.908687	4736	0.97014
Species	s__Sneathia_amnii	DRUG_ANTIBIOTICS	0.478298	0.332059	1.4404	0.14982	4736	0.560534
Species	s__Sneathia_sanguinegens	DRUG_ANTIBIOTICS	0.213634	0.33814	0.631791	0.527554	4736	0.845972
Species	f__Enterobacteriaceae	DRUG_ANTIBIOTICS	-0.0533292	0.190265	-0.280289	0.779268	4736	0.929767
Species	s__Ureaplasma_parvum	DRUG_ANTIBIOTICS	0.204323	0.284667	0.71776	0.472941	4736	0.814758
Species	s__Bifidobacterium_breve	DRUG_ESTROGEN	-0.536475	0.37003	-1.44981	0.147177	4733	0.554182
Species	s__Bifidobacterium_dentium	DRUG_ESTROGEN	-0.139637	0.2965	-0.470952	0.637697	4733	0.885145
Species	s__Gardnerella_vaginalis	DRUG_ESTROGEN	-0.531754	0.291984	-1.82117	0.0686445	4733	0.423579
Species	s__Atopobium_vaginae	DRUG_ESTROGEN	-0.286864	0.312902	-0.916786	0.359302	4733	0.756081
Species	s__Coriobacteriales_bacterium	DRUG_ESTROGEN	-0.485225	0.44961	-1.07921	0.280548	4733	0.712633
Species	s__Prevotella_amnii	DRUG_ESTROGEN	0.197358	0.479334	0.411733	0.680554	4733	0.89527
Species	s__Prevotella_bivia	DRUG_ESTROGEN	-0.0941411	0.435126	-0.216354	0.828721	4733	0.95173
Species	s__Prevotella_colorans	DRUG_ESTROGEN	0.322328	0.318244	1.01283	0.311193	4733	0.736679
Species	s__Prevotella_timonensis	DRUG_ESTROGEN	0.142466	0.453087	0.314434	0.753205	4733	0.918886
Species	s__Aerococcus_christensenii	DRUG_ESTROGEN	0.164875	0.414459	0.397807	0.69079	4733	0.89851
Species	s__Lactobacillus_crispatus	DRUG_ESTROGEN	0.327873	0.239117	1.37118	0.170384	4733	0.591418
Species	s__Lactobacillus_gasseri	DRUG_ESTROGEN	-0.670579	0.459058	-1.46077	0.144145	4733	0.551588
Species	s__Lactobacillus_iners	DRUG_ESTROGEN	-0.23881	0.201856	-1.18307	0.23684	4733	0.680991
Species	s__Lactobacillus_jensenii	DRUG_ESTROGEN	0.0136981	0.374619	0.0365654	0.970833	4733	0.991392
Species	s__Lactobacillus_vaginalis	DRUG_ESTROGEN	-0.109315	0.474737	-0.230264	0.817897	4733	0.946579
Species	s__Streptococcus_anginosus	DRUG_ESTROGEN	0.336426	0.347084	0.96929	0.33245	4733	0.746294
Species	s__Mageeibacillus_indolicus	DRUG_ESTROGEN	-0.408657	0.451552	-0.905005	0.365509	4733	0.758536
Species	s__Finegoldia_magna	DRUG_ESTROGEN	-0.049717	0.297385	-0.16718	0.867235	4733	0.963946
Species	g__Shuttleworthia	DRUG_ESTROGEN	-0.359103	0.295091	-1.21692	0.223695	4733	0.669543
Species	s__Anaerococcus_tetradius	DRUG_ESTROGEN	-0.137578	0.374037	-0.36782	0.713024	4733	0.905528
Species	s__Tissierellia_bacterium	DRUG_ESTROGEN	0.175731	0.413453	0.425033	0.670832	4733	0.893423
Species	s__Allisonella_histaminiformans	DRUG_ESTROGEN	0.224176	0.433381	0.517274	0.604989	4733	0.877885
Species	s__Dialister_micraerophilus	DRUG_ESTROGEN	-0.389988	0.435851	-0.894773	0.370954	4733	0.759838
Species	s__Megasphaera_hutchinsoni	DRUG_ESTROGEN	-0.113493	0.414981	-0.273489	0.784489	4733	0.930693
Species	s__Megasphaera_lornae	DRUG_ESTROGEN	0.054134	0.477429	0.113387	0.909729	4733	0.97014
Species	s__Veillonella_montpellierensis	DRUG_ESTROGEN	-0.0874649	0.357985	-0.244326	0.806989	4733	0.940645
Species	s__Fusobacterium_nucleatum	DRUG_ESTROGEN	0.572609	0.248692	2.30248	0.0213516	4733	0.282018
Species	s__Sneathia_amnii	DRUG_ESTROGEN	-0.235483	0.4639	-0.507616	0.611747	4733	0.877885
Species	s__Sneathia_sanguinegens	DRUG_ESTROGEN	-0.00948916	0.472108	-0.0200995	0.983965	4733	0.992984
Species	f__Enterobacteriaceae	DRUG_ESTROGEN	0.299922	0.265881	1.12803	0.259364	4733	0.697469
Species	s__Ureaplasma_parvum	DRUG_ESTROGEN	0.0712234	0.398027	0.178941	0.857992	4733	0.963012
Species	s__Bifidobacterium_breve	DRUG_GLULIP	0.0672884	0.361466	0.186154	0.852332	4735	0.960537
Species	s__Bifidobacterium_dentium	DRUG_GLULIP	0.245897	0.287955	0.85394	0.393182	4735	0.772212
Species	s__Gardnerella_vaginalis	DRUG_GLULIP	-0.118339	0.285391	-0.414654	0.678414	4735	0.89527
Species	s__Atopobium_vaginae	DRUG_GLULIP	0.259202	0.305857	0.847461	0.396782	4735	0.772212
Species	s__Coriobacteriales_bacterium	DRUG_GLULIP	0.0659883	0.439068	0.150292	0.880541	4735	0.964518
Species	s__Prevotella_amnii	DRUG_GLULIP	0.569909	0.469106	1.21488	0.224472	4735	0.670326
Species	s__Prevotella_bivia	DRUG_GLULIP	-0.259993	0.425117	-0.61158	0.540846	4735	0.849505
Species	s__Prevotella_colorans	DRUG_GLULIP	0.618387	0.31035	1.99255	0.0463689	4735	0.374044
Species	s__Prevotella_timonensis	DRUG_GLULIP	-0.23398	0.442367	-0.528928	0.59688	4735	0.877885
Species	s__Aerococcus_christensenii	DRUG_GLULIP	0.0766579	0.404934	0.18931	0.849858	4735	0.960537
Species	s__Lactobacillus_crispatus	DRUG_GLULIP	0.308627	0.233626	1.32103	0.186555	4735	0.617134
Species	s__Lactobacillus_gasseri	DRUG_GLULIP	0.443298	0.448654	0.988063	0.323173	4735	0.740794
Species	s__Lactobacillus_iners	DRUG_GLULIP	-0.195118	0.197126	-0.98981	0.322318	4735	0.740794
Species	s__Lactobacillus_jensenii	DRUG_GLULIP	0.22611	0.365634	0.618406	0.536337	4735	0.846438
Species	s__Lactobacillus_vaginalis	DRUG_GLULIP	-0.671804	0.46348	-1.44948	0.147271	4735	0.554182
Species	s__Streptococcus_anginosus	DRUG_GLULIP	-0.755369	0.337146	-2.24048	0.0251063	4735	0.28812
Species	s__Mageeibacillus_indolicus	DRUG_GLULIP	-0.18751	0.44096	-0.425231	0.670688	4735	0.893423
Species	s__Finegoldia_magna	DRUG_GLULIP	-0.146123	0.29041	-0.50316	0.614875	4735	0.877885
Species	g__Shuttleworthia	DRUG_GLULIP	0.368639	0.287701	1.28133	0.200142	4735	0.640258
Species	s__Anaerococcus_tetradius	DRUG_GLULIP	0.252521	0.36491	0.692008	0.488966	4735	0.821588
Species	s__Tissierellia_bacterium	DRUG_GLULIP	0.102993	0.403722	0.255108	0.798651	4735	0.935598
Species	s__Allisonella_histaminiformans	DRUG_GLULIP	0.0423397	0.423445	0.0999887	0.920358	4735	0.975
Species	s__Dialister_micraerophilus	DRUG_GLULIP	0.146591	0.425662	0.344385	0.730572	4735	0.910566
Species	s__Megasphaera_hutchinsoni	DRUG_GLULIP	-0.135439	0.405049	-0.334377	0.73811	4735	0.910919
Species	s__Megasphaera_lornae	DRUG_GLULIP	-0.629079	0.466427	-1.34872	0.177492	4735	0.601991
Species	s__Veillonella_montpellierensis	DRUG_GLULIP	0.0408707	0.348771	0.117185	0.906719	4735	0.97014
Species	s__Fusobacterium_nucleatum	DRUG_GLULIP	0.280687	0.242456	1.15768	0.247053	4735	0.690263
Species	s__Sneathia_amnii	DRUG_GLULIP	0.311982	0.453136	0.688494	0.491176	4735	0.821588
Species	s__Sneathia_sanguinegens	DRUG_GLULIP	-0.212607	0.460966	-0.46122	0.644662	4735	0.887812
Species	f__Enterobacteriaceae	DRUG_GLULIP	0.27524	0.26081	1.05533	0.291328	4735	0.721121
Species	s__Ureaplasma_parvum	DRUG_GLULIP	-0.112409	0.389309	-0.288741	0.772793	4735	0.927351
Species	s__Bifidobacterium_breve	PS_DIABETES	-0.0442255	0.257713	-0.171607	0.863753	5204	0.963946
Species	s__Bifidobacterium_dentium	PS_DIABETES	0.559539	0.208767	2.68021	0.00738089	5204	0.177961
Species	s__Gardnerella_vaginalis	PS_DIABETES	-0.250496	0.208013	-1.20423	0.228556	5204	0.676317
Species	s__Atopobium_vaginae	PS_DIABETES	0.00932193	0.224321	0.0415563	0.966854	5204	0.990381
Species	s__Coriobacteriales_bacterium	PS_DIABETES	-0.130578	0.320848	-0.40698	0.68404	5204	0.89527
Species	s__Prevotella_amnii	PS_DIABETES	-0.274336	0.341079	-0.80432	0.421249	5204	0.776864
Species	s__Prevotella_bivia	PS_DIABETES	-0.497729	0.309289	-1.60927	0.107619	5204	0.489462
Species	s__Prevotella_colorans	PS_DIABETES	0.140988	0.230654	0.611251	0.54106	5204	0.849505
Species	s__Prevotella_timonensis	PS_DIABETES	-0.296957	0.321316	-0.92419	0.355431	5204	0.752473
Species	s__Aerococcus_christensenii	PS_DIABETES	0.128358	0.297123	0.432004	0.665756	5204	0.893356
Species	s__Lactobacillus_crispatus	PS_DIABETES	0.0972731	0.170945	0.569031	0.56936	5204	0.859947
Species	s__Lactobacillus_gasseri	PS_DIABETES	0.3961	0.329898	1.20068	0.229932	5204	0.677312
Species	s__Lactobacillus_iners	PS_DIABETES	0.0224851	0.144631	0.155465	0.876461	5204	0.963946
Species	s__Lactobacillus_jensenii	PS_DIABETES	0.46516	0.264937	1.75574	0.0791922	5204	0.444601
Species	s__Lactobacillus_vaginalis	PS_DIABETES	-0.0940243	0.338436	-0.27782	0.781162	5204	0.929767
Species	s__Streptococcus_anginosus	PS_DIABETES	0.168698	0.245244	0.687878	0.491561	5204	0.821588
Species	s__Mageeibacillus_indolicus	PS_DIABETES	-0.2361	0.321003	-0.735508	0.462063	5204	0.807553
Species	s__Finegoldia_magna	PS_DIABETES	-0.217415	0.212089	-1.02511	0.30536	5204	0.728167
Species	g__Shuttleworthia	PS_DIABETES	0.0732959	0.211712	0.346206	0.729202	5204	0.910566
Species	s__Anaerococcus_tetradius	PS_DIABETES	-0.217279	0.269281	-0.806888	0.419768	5204	0.776243
Species	s__Tissierellia_bacterium	PS_DIABETES	0.438177	0.29426	1.48908	0.136527	5204	0.537034
Species	s__Allisonella_histaminiformans	PS_DIABETES	-0.132205	0.308474	-0.428577	0.668249	5204	0.893356
Species	s__Dialister_micraerophilus	PS_DIABETES	0.017635	0.311628	0.05659	0.954874	5204	0.987487
Species	s__Megasphaera_hutchinsoni	PS_DIABETES	0.39417	0.29402	1.34062	0.180102	5204	0.605925
Species	s__Megasphaera_lornae	PS_DIABETES	0.460571	0.339897	1.35503	0.175467	5204	0.601205
Species	s__Veillonella_montpellierensis	PS_DIABETES	-0.122478	0.256221	-0.478018	0.632658	5204	0.884342
Species	s__Fusobacterium_nucleatum	PS_DIABETES	0.108924	0.180704	0.602774	0.546685	5204	0.854483
Species	s__Sneathia_amnii	PS_DIABETES	-0.061666	0.328185	-0.1879	0.850962	5204	0.960537
Species	s__Sneathia_sanguinegens	PS_DIABETES	0.0732373	0.334729	0.218796	0.826818	5204	0.95173
Species	f__Enterobacteriaceae	PS_DIABETES	0.21133	0.196289	1.07663	0.281697	5204	0.713447
Species	s__Ureaplasma_parvum	PS_DIABETES	-0.0328556	0.285317	-0.115155	0.908327	5204	0.97014
Species	s__Bifidobacterium_breve	PS_HYPERTENSION	0.0358513	0.226948	0.157971	0.874486	5203	0.963946
Species	s__Bifidobacterium_dentium	PS_HYPERTENSION	-0.014093	0.183986	-0.076598	0.938946	5203	0.979574
Species	s__Gardnerella_vaginalis	PS_HYPERTENSION	-0.198449	0.183007	-1.08438	0.278246	5203	0.710338
Species	s__Atopobium_vaginae	PS_HYPERTENSION	0.093571	0.196759	0.475563	0.634406	5203	0.884342
Species	s__Coriobacteriales_bacterium	PS_HYPERTENSION	0.0574284	0.282613	0.203205	0.838983	5203	0.956582
Species	s__Prevotella_amnii	PS_HYPERTENSION	0.322775	0.300364	1.07461	0.282599	5203	0.713447
Species	s__Prevotella_bivia	PS_HYPERTENSION	0.291561	0.272303	1.07072	0.284345	5203	0.716088
Species	s__Prevotella_colorans	PS_HYPERTENSION	0.0511501	0.203143	0.251794	0.80121	5203	0.936701
Species	s__Prevotella_timonensis	PS_HYPERTENSION	0.134853	0.282854	0.476758	0.633554	5203	0.884342
Species	s__Aerococcus_christensenii	PS_HYPERTENSION	0.37512	0.261377	1.43517	0.1513	5203	0.564448
Species	s__Lactobacillus_crispatus	PS_HYPERTENSION	0.0504539	0.150522	0.335194	0.737493	5203	0.910919
Species	s__Lactobacillus_gasseri	PS_HYPERTENSION	0.356477	0.29031	1.22792	0.219533	5203	0.661864
Species	s__Lactobacillus_iners	PS_HYPERTENSION	0.0752292	0.127284	0.591036	0.554522	5203	0.858286
Species	s__Lactobacillus_jensenii	PS_HYPERTENSION	-0.0232021	0.233235	-0.0994793	0.920762	5203	0.975
Species	s__Lactobacillus_vaginalis	PS_HYPERTENSION	-0.537627	0.297564	-1.80676	0.0708581	5203	0.431053
Species	s__Streptococcus_anginosus	PS_HYPERTENSION	0.678805	0.215115	3.15554	0.00161123	5203	0.0785644
Species	s__Mageeibacillus_indolicus	PS_HYPERTENSION	0.367637	0.282641	1.30072	0.193412	5203	0.628078
Species	s__Finegoldia_magna	PS_HYPERTENSION	0.261278	0.18663	1.39998	0.16158	5203	0.581152
Species	g__Shuttleworthia	PS_HYPERTENSION	-0.255728	0.186683	-1.36985	0.170794	5203	0.591418
Species	s__Anaerococcus_tetradius	PS_HYPERTENSION	0.398413	0.236832	1.68226	0.0925792	5203	0.458878
Species	s__Tissierellia_bacterium	PS_HYPERTENSION	0.215974	0.259028	0.833785	0.40444	5203	0.776243
Species	s__Allisonella_histaminiformans	PS_HYPERTENSION	0.282106	0.271498	1.03907	0.298821	5203	0.72372
Species	s__Dialister_micraerophilus	PS_HYPERTENSION	0.112679	0.274184	0.410962	0.681117	5203	0.89527
Species	s__Megasphaera_hutchinsoni	PS_HYPERTENSION	-0.0750066	0.258726	-0.289908	0.771899	5203	0.927133
Species	s__Megasphaera_lornae	PS_HYPERTENSION	0.311516	0.29944	1.04033	0.298237	5203	0.72372
Species	s__Veillonella_montpellierensis	PS_HYPERTENSION	-0.507318	0.22529	-2.25185	0.0243738	5203	0.287002
Species	s__Fusobacterium_nucleatum	PS_HYPERTENSION	0.109153	0.158785	0.687425	0.491846	5203	0.821588
Species	s__Sneathia_amnii	PS_HYPERTENSION	0.369235	0.288765	1.27867	0.201072	5203	0.641657
Species	s__Sneathia_sanguinegens	PS_HYPERTENSION	0.435355	0.294498	1.4783	0.139389	5203	0.541744
Species	f__Enterobacteriaceae	PS_HYPERTENSION	-0.086468	0.172446	-0.501421	0.616096	5203	0.877885
Species	s__Ureaplasma_parvum	PS_HYPERTENSION	0.126691	0.251066	0.50461	0.613854	5203	0.877885
Species	s__Bifidobacterium_breve	PS_UTI	0.226845	0.1198	1.89354	0.0583432	5124	0.406399
Species	s__Bifidobacterium_dentium	PS_UTI	0.0607467	0.096948	0.626591	0.530956	5124	0.846438
Species	s__Gardnerella_vaginalis	PS_UTI	-0.0196625	0.0971175	-0.202461	0.839565	5124	0.956582
Species	s__Atopobium_vaginae	PS_UTI	0.0140622	0.104123	0.135054	0.892575	5124	0.968443
Species	s__Coriobacteriales_bacterium	PS_UTI	0.00126781	0.149372	0.00848761	0.993228	5124	0.996031
Species	s__Prevotella_amnii	PS_UTI	-0.224907	0.158946	-1.41499	0.157133	5124	0.576303
Species	s__Prevotella_bivia	PS_UTI	0.158076	0.144161	1.09652	0.272901	5124	0.704382
Species	s__Prevotella_colorans	PS_UTI	-0.0916252	0.107133	-0.855246	0.392455	5124	0.772212
Species	s__Prevotella_timonensis	PS_UTI	0.149329	0.149563	0.998434	0.318116	5124	0.740014
Species	s__Aerococcus_christensenii	PS_UTI	0.0119024	0.13809	0.0861929	0.931317	5124	0.97718
Species	s__Lactobacillus_crispatus	PS_UTI	0.0805416	0.0794618	1.01359	0.310828	5124	0.736679
Species	s__Lactobacillus_gasseri	PS_UTI	-0.0274883	0.153338	-0.179265	0.857737	5124	0.963012
Species	s__Lactobacillus_iners	PS_UTI	-0.0626868	0.0672275	-0.932458	0.351144	5124	0.75138
Species	s__Lactobacillus_jensenii	PS_UTI	0.238029	0.123171	1.93251	0.0533526	5124	0.396944
Species	s__Lactobacillus_vaginalis	PS_UTI	-0.0843736	0.157494	-0.535724	0.592173	5124	0.87416
Species	s__Streptococcus_anginosus	PS_UTI	-0.0216855	0.114135	-0.189999	0.849318	5124	0.960537
Species	s__Mageeibacillus_indolicus	PS_UTI	0.0156619	0.149629	0.104672	0.916641	5124	0.973463
Species	s__Finegoldia_magna	PS_UTI	0.0250756	0.0985024	0.254569	0.799067	5124	0.935598
Species	g__Shuttleworthia	PS_UTI	0.0540902	0.0984033	0.549678	0.582564	5124	0.867847
Species	s__Anaerococcus_tetradius	PS_UTI	0.0357017	0.125402	0.284697	0.775888	5124	0.929399
Species	s__Tissierellia_bacterium	PS_UTI	-0.0978362	0.136852	-0.714903	0.474702	5124	0.814758
Species	s__Allisonella_histaminiformans	PS_UTI	-0.117609	0.143286	-0.820796	0.411801	5124	0.776243
Species	s__Dialister_micraerophilus	PS_UTI	0.197268	0.145079	1.35973	0.173976	5124	0.599251
Species	s__Megasphaera_hutchinsoni	PS_UTI	0.0915478	0.136972	0.668367	0.503929	5124	0.831579
Species	s__Megasphaera_lornae	PS_UTI	-0.266824	0.158266	-1.68592	0.0918734	5124	0.458311
Species	s__Veillonella_montpellierensis	PS_UTI	0.133054	0.119436	1.11402	0.265322	5124	0.701852
Species	s__Fusobacterium_nucleatum	PS_UTI	0.0824842	0.0833957	0.98907	0.322676	5124	0.740794
Species	s__Sneathia_amnii	PS_UTI	-0.246455	0.152997	-1.61085	0.107274	5124	0.489462
Species	s__Sneathia_sanguinegens	PS_UTI	-0.0580731	0.155897	-0.372509	0.709529	5124	0.904806
Species	f__Enterobacteriaceae	PS_UTI	0.0302103	0.0908633	0.332481	0.73954	5124	0.910957
Species	s__Ureaplasma_parvum	PS_UTI	0.0982727	0.132734	0.740374	0.459107	5124	0.807376
Species	s__Bifidobacterium_breve	SYM_ITCHING	0.0503411	0.0811895	0.620044	0.535256	5254	0.846438
Species	s__Bifidobacterium_dentium	SYM_ITCHING	-0.05155	0.0658598	-0.782723	0.433825	5254	0.786076
Species	s__Gardnerella_vaginalis	SYM_ITCHING	0.16368	0.0652051	2.51023	0.0120954	5254	0.221805
Species	s__Atopobium_vaginae	SYM_ITCHING	0.080562	0.0709012	1.13626	0.255902	5254	0.697469
Species	s__Coriobacteriales_bacterium	SYM_ITCHING	0.109399	0.10142	1.07867	0.280784	5254	0.712633
Species	s__Prevotella_amnii	SYM_ITCHING	0.0377961	0.107729	0.350843	0.72572	5254	0.910566
Species	s__Prevotella_bivia	SYM_ITCHING	0.28091	0.0976236	2.87748	0.00402492	5254	0.122365
Species	s__Prevotella_colorans	SYM_ITCHING	0.0399319	0.0731236	0.546088	0.585029	5254	0.869529
Species	s__Prevotella_timonensis	SYM_ITCHING	0.0505065	0.101533	0.497442	0.618898	5254	0.877885
Species	s__Aerococcus_christensenii	SYM_ITCHING	0.139547	0.0937025	1.48926	0.13648	5254	0.537034
Species	s__Lactobacillus_crispatus	SYM_ITCHING	-0.0727125	0.0539773	-1.34709	0.178008	5254	0.601991
Species	s__Lactobacillus_gasseri	SYM_ITCHING	-0.194501	0.104206	-1.8665	0.062027	5254	0.412036
Species	s__Lactobacillus_iners	SYM_ITCHING	-0.0226993	0.045631	-0.497454	0.61889	5254	0.877885
Species	s__Lactobacillus_jensenii	SYM_ITCHING	-0.091524	0.0835618	-1.09529	0.273442	5254	0.704382
Species	s__Lactobacillus_vaginalis	SYM_ITCHING	0.0905212	0.106692	0.848437	0.396234	5254	0.772212
Species	s__Streptococcus_anginosus	SYM_ITCHING	0.149075	0.0779033	1.91359	0.0557269	5254	0.405343
Species	s__Mageeibacillus_indolicus	SYM_ITCHING	-0.0759058	0.101629	-0.746889	0.455164	5254	0.804103
Species	s__Finegoldia_magna	SYM_ITCHING	-0.0135045	0.0670984	-0.201265	0.840499	5254	0.956582
Species	g__Shuttleworthia	SYM_ITCHING	0.178806	0.0676784	2.642	0.00826635	5254	0.188821
Species	s__Anaerococcus_tetradius	SYM_ITCHING	0.0290473	0.0850543	0.341515	0.73273	5254	0.910566
Species	s__Tissierellia_bacterium	SYM_ITCHING	0.010495	0.0930865	0.112745	0.910237	5254	0.97014
Species	s__Allisonella_histaminiformans	SYM_ITCHING	0.0630601	0.0976317	0.645898	0.518374	5254	0.839445
Species	s__Dialister_micraerophilus	SYM_ITCHING	0.273806	0.0983722	2.78337	0.00539916	5254	0.146452
Species	s__Megasphaera_hutchinsoni	SYM_ITCHING	0.0958009	0.0928072	1.03226	0.302	5254	0.725468
Species	s__Megasphaera_lornae	SYM_ITCHING	0.0494336	0.107341	0.460528	0.645156	5254	0.887812
Species	s__Veillonella_montpellierensis	SYM_ITCHING	-0.00196809	0.0810059	-0.0242956	0.980618	5254	0.992984
Species	s__Fusobacterium_nucleatum	SYM_ITCHING	0.179893	0.0572371	3.14295	0.00168193	5254	0.0785644
Species	s__Sneathia_amnii	SYM_ITCHING	0.0982685	0.103833	0.946411	0.343983	5254	0.748898
Species	s__Sneathia_sanguinegens	SYM_ITCHING	0.080019	0.105637	0.757489	0.448791	5254	0.797171
Species	f__Enterobacteriaceae	SYM_ITCHING	-0.062717	0.0622086	-1.00817	0.313419	5254	0.73775
Species	s__Ureaplasma_parvum	SYM_ITCHING	0.310457	0.0903101	3.43768	0.000591313	5254	0.0592222
Species	s__Bifidobacterium_breve	SYM_ABDPAIN	0.0364349	0.100017	0.364286	0.715659	5227	0.905528
Species	s__Bifidobacterium_dentium	SYM_ABDPAIN	-0.033559	0.0810822	-0.413889	0.678973	5227	0.89527
Species	s__Gardnerella_vaginalis	SYM_ABDPAIN	0.00904077	0.0804522	0.112374	0.910531	5227	0.97014
Species	s__Atopobium_vaginae	SYM_ABDPAIN	-0.0925917	0.0871382	-1.06258	0.28802	5227	0.720772
Species	s__Coriobacteriales_bacterium	SYM_ABDPAIN	-0.176269	0.124948	-1.41074	0.15838	5227	0.577623
Species	s__Prevotella_amnii	SYM_ABDPAIN	-0.0764192	0.132681	-0.575964	0.564665	5227	0.859947
Species	s__Prevotella_bivia	SYM_ABDPAIN	-0.228378	0.12028	-1.89872	0.0576568	5227	0.406399
Species	s__Prevotella_colorans	SYM_ABDPAIN	0.0336849	0.0898875	0.374745	0.707865	5227	0.904234
Species	s__Prevotella_timonensis	SYM_ABDPAIN	-0.187941	0.125055	-1.50287	0.132935	5227	0.533491
Species	s__Aerococcus_christensenii	SYM_ABDPAIN	-0.131884	0.115292	-1.14391	0.252714	5227	0.69591
Species	s__Lactobacillus_crispatus	SYM_ABDPAIN	-0.0441212	0.0663229	-0.665248	0.505921	5227	0.832756
Species	s__Lactobacillus_gasseri	SYM_ABDPAIN	-0.180257	0.128379	-1.4041	0.160348	5227	0.579212
Species	s__Lactobacillus_iners	SYM_ABDPAIN	0.0707073	0.0561747	1.2587	0.208194	5227	0.65566
Species	s__Lactobacillus_jensenii	SYM_ABDPAIN	-0.188016	0.102916	-1.82688	0.0677752	5227	0.421924
Species	s__Lactobacillus_vaginalis	SYM_ABDPAIN	-0.344246	0.131375	-2.62033	0.00880998	5227	0.194417
Species	s__Streptococcus_anginosus	SYM_ABDPAIN	0.144088	0.0957885	1.50423	0.132582	5227	0.533491
Species	s__Mageeibacillus_indolicus	SYM_ABDPAIN	-0.126444	0.125258	-1.00947	0.312795	5227	0.73775
Species	s__Finegoldia_magna	SYM_ABDPAIN	0.075815	0.0826852	0.916911	0.359232	5227	0.756081
Species	g__Shuttleworthia	SYM_ABDPAIN	0.0501622	0.0834935	0.600791	0.548005	5227	0.854862
Species	s__Anaerococcus_tetradius	SYM_ABDPAIN	-0.2009	0.10468	-1.91919	0.0550154	5227	0.402416
Species	s__Tissierellia_bacterium	SYM_ABDPAIN	-0.0589538	0.114645	-0.514229	0.607114	5227	0.877885
Species	s__Allisonella_histaminiformans	SYM_ABDPAIN	-0.175808	0.120099	-1.46386	0.143293	5227	0.551588
Species	s__Dialister_micraerophilus	SYM_ABDPAIN	-0.176599	0.121133	-1.45789	0.144931	5227	0.551588
Species	s__Megasphaera_hutchinsoni	SYM_ABDPAIN	0.0435609	0.114267	0.38122	0.703055	5227	0.904234
Species	s__Megasphaera_lornae	SYM_ABDPAIN	-0.0914022	0.13227	-0.691026	0.48958	5227	0.821588
Species	s__Veillonella_montpellierensis	SYM_ABDPAIN	-0.0190712	0.0996889	-0.191308	0.848292	5227	0.960537
Species	s__Fusobacterium_nucleatum	SYM_ABDPAIN	0.140656	0.0702879	2.00114	0.045429	5227	0.372004
Species	s__Sneathia_amnii	SYM_ABDPAIN	-0.0412092	0.127694	-0.322719	0.746921	5227	0.915218
Species	s__Sneathia_sanguinegens	SYM_ABDPAIN	0.0698802	0.130195	0.536737	0.591472	5227	0.874117
Species	f__Enterobacteriaceae	SYM_ABDPAIN	-0.0123876	0.0763926	-0.162157	0.871189	5227	0.963946
Species	s__Ureaplasma_parvum	SYM_ABDPAIN	0.0184031	0.111274	0.165386	0.868647	5227	0.963946
Species	s__Bifidobacterium_breve	SYM_URIOSP	-0.0373593	0.097501	-0.383168	0.701611	5207	0.904234
Species	s__Bifidobacterium_dentium	SYM_URIOSP	0.0602071	0.0789509	0.762589	0.445743	5207	0.793923
Species	s__Gardnerella_vaginalis	SYM_URIOSP	0.0559338	0.0785826	0.711784	0.476631	5207	0.814758
Species	s__Atopobium_vaginae	SYM_URIOSP	-0.0383811	0.0851342	-0.450831	0.65213	5207	0.890644
Species	s__Coriobacteriales_bacterium	SYM_URIOSP	-0.0486932	0.121831	-0.399679	0.689409	5207	0.898158
Species	s__Prevotella_amnii	SYM_URIOSP	-0.0108484	0.129553	-0.0837368	0.933269	5207	0.97718
Species	s__Prevotella_bivia	SYM_URIOSP	-0.0480446	0.117411	-0.409199	0.68241	5207	0.89527
Species	s__Prevotella_colorans	SYM_URIOSP	0.16085	0.0879475	1.82894	0.0674664	5207	0.421924
Species	s__Prevotella_timonensis	SYM_URIOSP	-0.118602	0.122009	-0.972083	0.331055	5207	0.744444
Species	s__Aerococcus_christensenii	SYM_URIOSP	0.0341771	0.112551	0.303658	0.7614	5207	0.9208
Species	s__Lactobacillus_crispatus	SYM_URIOSP	-0.183453	0.0648667	-2.82816	0.0046997	5207	0.135352
Species	s__Lactobacillus_gasseri	SYM_URIOSP	-0.318907	0.125017	-2.5509	0.0107729	5207	0.209217
Species	s__Lactobacillus_iners	SYM_URIOSP	0.0116932	0.054791	0.213415	0.831012	5207	0.952665
Species	s__Lactobacillus_jensenii	SYM_URIOSP	-0.331689	0.10014	-3.31227	0.000931795	5207	0.0682765
Species	s__Lactobacillus_vaginalis	SYM_URIOSP	-0.105398	0.12839	-0.820924	0.411727	5207	0.776243
Species	s__Streptococcus_anginosus	SYM_URIOSP	0.234636	0.0933984	2.5122	0.0120282	5207	0.221805
Species	s__Mageeibacillus_indolicus	SYM_URIOSP	-0.0679411	0.122108	-0.556402	0.57796	5207	0.865943
Species	s__Finegoldia_magna	SYM_URIOSP	0.104894	0.080932	1.29608	0.195006	5207	0.63002
Species	g__Shuttleworthia	SYM_URIOSP	-0.0230763	0.0814924	-0.283171	0.777057	5207	0.929767
Species	s__Anaerococcus_tetradius	SYM_URIOSP	-0.127555	0.102332	-1.24648	0.212644	5207	0.65732
Species	s__Tissierellia_bacterium	SYM_URIOSP	0.203973	0.111721	1.82573	0.0679483	5207	0.421924
Species	s__Allisonella_histaminiformans	SYM_URIOSP	-0.184589	0.11711	-1.57621	0.115038	5207	0.499267
Species	s__Dialister_micraerophilus	SYM_URIOSP	0.0378279	0.118038	0.320473	0.748623	5207	0.915218
Species	s__Megasphaera_hutchinsoni	SYM_URIOSP	0.190289	0.111489	1.7068	0.0879189	5207	0.456057
Species	s__Megasphaera_lornae	SYM_URIOSP	0.0194772	0.129055	0.150921	0.880044	5207	0.964518
Species	s__Veillonella_montpellierensis	SYM_URIOSP	-0.0256268	0.0972506	-0.263514	0.792165	5207	0.932331
Species	s__Fusobacterium_nucleatum	SYM_URIOSP	0.0782144	0.0687781	1.1372	0.255508	5207	0.697469
Species	s__Sneathia_amnii	SYM_URIOSP	-0.108527	0.12465	-0.870649	0.383986	5207	0.768609
Species	s__Sneathia_sanguinegens	SYM_URIOSP	0.0991969	0.126965	0.781295	0.434665	5207	0.786076
Species	f__Enterobacteriaceae	SYM_URIOSP	0.00562221	0.0748828	0.0750801	0.940154	5207	0.979951
Species	s__Ureaplasma_parvum	SYM_URIOSP	0.0980999	0.108413	0.904869	0.365577	5207	0.758536
Species	s__Bifidobacterium_breve	SYM_PAINBLE	0.125289	0.12049	1.03983	0.298469	5212	0.72372
Species	s__Bifidobacterium_dentium	SYM_PAINBLE	0.0413315	0.097743	0.422859	0.672416	5212	0.893423
Species	s__Gardnerella_vaginalis	SYM_PAINBLE	0.220974	0.0968905	2.28065	0.0226094	5212	0.282018
Species	s__Atopobium_vaginae	SYM_PAINBLE	0.256874	0.105096	2.44419	0.0145511	5212	0.246046
Species	s__Coriobacteriales_bacterium	SYM_PAINBLE	0.136383	0.150813	0.904319	0.365869	5212	0.758536
Species	s__Prevotella_amnii	SYM_PAINBLE	0.243213	0.160295	1.51729	0.129256	5212	0.527557
Species	s__Prevotella_bivia	SYM_PAINBLE	0.25697	0.14511	1.77086	0.0766435	5212	0.441041
Species	s__Prevotella_colorans	SYM_PAINBLE	0.0811195	0.108577	0.747115	0.455028	5212	0.804103
Species	s__Prevotella_timonensis	SYM_PAINBLE	0.0305509	0.150971	0.202363	0.839641	5212	0.956582
Species	s__Aerococcus_christensenii	SYM_PAINBLE	0.345908	0.139033	2.48795	0.0128794	5212	0.229239
Species	s__Lactobacillus_crispatus	SYM_PAINBLE	-0.251308	0.08008	-3.13821	0.0017094	5212	0.0785644
Species	s__Lactobacillus_gasseri	SYM_PAINBLE	-0.00523171	0.154876	-0.03378	0.973054	5212	0.991972
Species	s__Lactobacillus_iners	SYM_PAINBLE	0.0853155	0.0677229	1.25977	0.207808	5212	0.65566
Species	s__Lactobacillus_jensenii	SYM_PAINBLE	0.162333	0.124254	1.30647	0.191452	5212	0.626309
Species	s__Lactobacillus_vaginalis	SYM_PAINBLE	-0.245367	0.158628	-1.54681	0.121971	5212	0.513937
Species	s__Streptococcus_anginosus	SYM_PAINBLE	0.346447	0.115683	2.99478	0.0027594	5212	0.0971011
Species	s__Mageeibacillus_indolicus	SYM_PAINBLE	0.202259	0.151142	1.3382	0.180889	5212	0.606696
Species	s__Finegoldia_magna	SYM_PAINBLE	-0.0309822	0.0998366	-0.31033	0.756323	5212	0.919145
Species	g__Shuttleworthia	SYM_PAINBLE	0.0603438	0.100777	0.598788	0.54934	5212	0.854862
Species	s__Anaerococcus_tetradius	SYM_PAINBLE	0.216744	0.126445	1.71413	0.0865651	5212	0.452652
Species	s__Tissierellia_bacterium	SYM_PAINBLE	0.135486	0.138392	0.979003	0.327624	5212	0.741271
Species	s__Allisonella_histaminiformans	SYM_PAINBLE	0.00114012	0.145213	0.0078514	0.993736	5212	0.996031
Species	s__Dialister_micraerophilus	SYM_PAINBLE	0.45565	0.146119	3.11834	0.0018287	5212	0.0793658
Species	s__Megasphaera_hutchinsoni	SYM_PAINBLE	0.175733	0.137929	1.27408	0.202691	5212	0.644301
Species	s__Megasphaera_lornae	SYM_PAINBLE	0.0916538	0.159579	0.574349	0.565757	5212	0.859947
Species	s__Veillonella_montpellierensis	SYM_PAINBLE	0.307727	0.120211	2.5599	0.0104983	5212	0.207103
Species	s__Fusobacterium_nucleatum	SYM_PAINBLE	0.0425109	0.0850139	0.500047	0.617064	5212	0.877885
Species	s__Sneathia_amnii	SYM_PAINBLE	0.268924	0.154181	1.74421	0.0811813	5212	0.444601
Species	s__Sneathia_sanguinegens	SYM_PAINBLE	0.22216	0.156963	1.41537	0.157022	5212	0.576303
Species	f__Enterobacteriaceae	SYM_PAINBLE	0.0352959	0.0921288	0.383115	0.70165	5212	0.904234
Species	s__Ureaplasma_parvum	SYM_PAINBLE	0.251665	0.134316	1.87368	0.0610305	5212	0.412036
Species	s__Bifidobacterium_breve	SYM_BLEDDING	0.211147	0.130002	1.62418	0.104398	5205	0.489462
Species	s__Bifidobacterium_dentium	SYM_BLEDDING	-0.0831091	0.105562	-0.787301	0.431142	5205	0.7851
Species	s__Gardnerella_vaginalis	SYM_BLEDDING	0.185896	0.10443	1.78011	0.075117	5205	0.441041
Species	s__Atopobium_vaginae	SYM_BLEDDING	0.14743	0.113475	1.29923	0.193923	5205	0.628078
Species	s__Coriobacteriales_bacterium	SYM_BLEDDING	-0.000417425	0.162796	-0.0025641	0.997954	5205	0.998721
Species	s__Prevotella_amnii	SYM_BLEDDING	-0.0141252	0.172849	-0.0817197	0.934873	5205	0.97718
Species	s__Prevotella_bivia	SYM_BLEDDING	0.381965	0.156632	2.43861	0.0147773	5205	0.246666
Species	s__Prevotella_colorans	SYM_BLEDDING	0.0953486	0.117362	0.812428	0.416583	5205	0.776243
Species	s__Prevotella_timonensis	SYM_BLEDDING	-0.0223805	0.162905	-0.137384	0.890733	5205	0.967251
Species	s__Aerococcus_christensenii	SYM_BLEDDING	0.307327	0.150347	2.04412	0.0409921	5205	0.36062
Species	s__Lactobacillus_crispatus	SYM_BLEDDING	-0.188522	0.086667	-2.17525	0.0296566	5205	0.305558
Species	s__Lactobacillus_gasseri	SYM_BLEDDING	0.07734	0.166941	0.463277	0.643185	5205	0.887812
Species	s__Lactobacillus_iners	SYM_BLEDDING	-0.0338789	0.0731248	-0.463303	0.643167	5205	0.887812
Species	s__Lactobacillus_jensenii	SYM_BLEDDING	-0.126872	0.134031	-0.946585	0.343894	5205	0.748898
Species	s__Lactobacillus_vaginalis	SYM_BLEDDING	-0.293681	0.171306	-1.71436	0.0865217	5205	0.452652
Species	s__Streptococcus_anginosus	SYM_BLEDDING	0.102008	0.125029	0.815878	0.414608	5205	0.776243
Species	s__Mageeibacillus_indolicus	SYM_BLEDDING	0.0714073	0.163058	0.437926	0.661458	5205	0.893356
Species	s__Finegoldia_magna	SYM_BLEDDING	-0.125503	0.107869	-1.16348	0.244689	5205	0.686606
Species	g__Shuttleworthia	SYM_BLEDDING	-0.0414366	0.108954	-0.380313	0.703729	5205	0.904234
Species	s__Anaerococcus_tetradius	SYM_BLEDDING	0.21403	0.136411	1.56901	0.116708	5205	0.501511
Species	s__Tissierellia_bacterium	SYM_BLEDDING	0.286472	0.149205	1.91999	0.0549139	5205	0.402416
Species	s__Allisonella_histaminiformans	SYM_BLEDDING	0.0669624	0.156529	0.427794	0.668819	5205	0.893356
Species	s__Dialister_micraerophilus	SYM_BLEDDING	0.372949	0.157675	2.36531	0.0180519	5205	0.27079
Species	s__Megasphaera_hutchinsoni	SYM_BLEDDING	-0.0406473	0.148895	-0.272993	0.78487	5205	0.930693
Species	s__Megasphaera_lornae	SYM_BLEDDING	-0.108303	0.172244	-0.628779	0.529522	5205	0.846438
Species	s__Veillonella_montpellierensis	SYM_BLEDDING	0.141574	0.130116	1.08806	0.276621	5205	0.707584
Species	s__Fusobacterium_nucleatum	SYM_BLEDDING	0.149671	0.0917608	1.6311	0.10293	5205	0.487327
Species	s__Sneathia_amnii	SYM_BLEDDING	0.12704	0.166326	0.763801	0.44502	5205	0.793923
Species	s__Sneathia_sanguinegens	SYM_BLEDDING	0.0148192	0.169609	0.087373	0.930378	5205	0.97718
Species	f__Enterobacteriaceae	SYM_BLEDDING	0.103722	0.0993354	1.04416	0.296458	5205	0.72372
Species	s__Ureaplasma_parvum	SYM_BLEDDING	0.317528	0.144857	2.192	0.0284239	5205	0.305558
Species	s__Bifidobacterium_breve	SYM_YYD	0.157031	0.127435	1.23224	0.217915	5105	0.661751
Species	s__Bifidobacterium_dentium	SYM_YYD	0.0982635	0.103254	0.951669	0.34131	5105	0.748898
Species	s__Gardnerella_vaginalis	SYM_YYD	0.0614245	0.10352	0.593359	0.552967	5105	0.858121
Species	s__Atopobium_vaginae	SYM_YYD	0.090768	0.112159	0.809279	0.418393	5105	0.776243
Species	s__Coriobacteriales_bacterium	SYM_YYD	0.221058	0.159909	1.3824	0.166911	5105	0.589004
Species	s__Prevotella_amnii	SYM_YYD	0.165432	0.170076	0.972698	0.33075	5105	0.744444
Species	s__Prevotella_bivia	SYM_YYD	0.281509	0.154044	1.82746	0.0676892	5105	0.421924
Species	s__Prevotella_colorans	SYM_YYD	0.087176	0.114623	0.760545	0.446964	5105	0.79501
Species	s__Prevotella_timonensis	SYM_YYD	0.377257	0.159982	2.35812	0.0184053	5105	0.272315
Species	s__Aerococcus_christensenii	SYM_YYD	-0.0476527	0.147321	-0.323462	0.746359	5105	0.915218
Species	s__Lactobacillus_crispatus	SYM_YYD	-0.00283912	0.0853668	-0.0332578	0.97347	5105	0.991972
Species	s__Lactobacillus_gasseri	SYM_YYD	0.0886654	0.163966	0.540754	0.588701	5105	0.871197
Species	s__Lactobacillus_iners	SYM_YYD	-0.0321912	0.0717369	-0.44874	0.653638	5105	0.890894
Species	s__Lactobacillus_jensenii	SYM_YYD	-0.13073	0.131877	-0.991307	0.321583	5105	0.740794
Species	s__Lactobacillus_vaginalis	SYM_YYD	-0.0285106	0.168442	-0.169261	0.865598	5105	0.963946
Species	s__Streptococcus_anginosus	SYM_YYD	0.122858	0.123083	0.998173	0.318243	5105	0.740014
Species	s__Mageeibacillus_indolicus	SYM_YYD	0.13892	0.160458	0.865771	0.386657	5105	0.769766
Species	s__Finegoldia_magna	SYM_YYD	0.0611446	0.10591	0.577328	0.563743	5105	0.859947
Species	g__Shuttleworthia	SYM_YYD	0.0892258	0.106265	0.839656	0.401141	5105	0.776243
Species	s__Anaerococcus_tetradius	SYM_YYD	0.189106	0.134013	1.4111	0.158276	5105	0.577623
Species	s__Tissierellia_bacterium	SYM_YYD	0.240581	0.146633	1.6407	0.100922	5105	0.484871
Species	s__Allisonella_histaminiformans	SYM_YYD	0.260712	0.15352	1.69823	0.0895255	5105	0.457544
Species	s__Dialister_micraerophilus	SYM_YYD	0.353346	0.155024	2.2793	0.0226905	5105	0.282018
Species	s__Megasphaera_hutchinsoni	SYM_YYD	0.530922	0.145947	3.63777	0.000277741	5105	0.0341174
Species	s__Megasphaera_lornae	SYM_YYD	-0.0753942	0.169435	-0.444974	0.656357	5105	0.892619
Species	s__Veillonella_montpellierensis	SYM_YYD	-0.0157875	0.12747	-0.123853	0.901437	5105	0.97014
Species	s__Fusobacterium_nucleatum	SYM_YYD	0.170304	0.0900406	1.89141	0.0586263	5105	0.406399
Species	s__Sneathia_amnii	SYM_YYD	0.114671	0.163625	0.700818	0.483449	5105	0.821588
Species	s__Sneathia_sanguinegens	SYM_YYD	0.06235	0.166691	0.374045	0.708386	5105	0.904234
Species	f__Enterobacteriaceae	SYM_YYD	0.0876197	0.097845	0.895495	0.370565	5105	0.759838
Species	s__Ureaplasma_parvum	SYM_YYD	0.116319	0.142476	0.816414	0.414302	5105	0.776243
Species	s__Bifidobacterium_breve	EXA_CERDIS	-0.0326863	0.136238	-0.23992	0.810403	4771	0.942093
Species	s__Bifidobacterium_dentium	EXA_CERDIS	0.0136081	0.107417	0.126685	0.899195	4771	0.97014
Species	s__Gardnerella_vaginalis	EXA_CERDIS	0.106571	0.113344	0.940245	0.34714	4771	0.748898
Species	s__Atopobium_vaginae	EXA_CERDIS	0.0788195	0.122216	0.644918	0.519011	4771	0.839445
Species	s__Coriobacteriales_bacterium	EXA_CERDIS	-0.10294	0.174798	-0.588911	0.555949	4771	0.858655
Species	s__Prevotella_amnii	EXA_CERDIS	-0.253442	0.186073	-1.36206	0.173244	4771	0.598313
Species	s__Prevotella_bivia	EXA_CERDIS	0.0733167	0.168638	0.434759	0.663757	4771	0.893356
Species	s__Prevotella_colorans	EXA_CERDIS	-0.0378194	0.125848	-0.300515	0.763797	4771	0.9208
Species	s__Prevotella_timonensis	EXA_CERDIS	-0.086394	0.174718	-0.494477	0.620992	4771	0.877885
Species	s__Aerococcus_christensenii	EXA_CERDIS	-0.0348787	0.161408	-0.216091	0.828926	4771	0.95173
Species	s__Lactobacillus_crispatus	EXA_CERDIS	-0.0884645	0.0938363	-0.942753	0.345856	4771	0.748898
Species	s__Lactobacillus_gasseri	EXA_CERDIS	0.0257597	0.177473	0.145147	0.884601	4771	0.964615
Species	s__Lactobacillus_iners	EXA_CERDIS	-0.0610718	0.0788849	-0.774188	0.438858	4771	0.787043
Species	s__Lactobacillus_jensenii	EXA_CERDIS	0.159786	0.144119	1.10871	0.267613	4771	0.701852
Species	s__Lactobacillus_vaginalis	EXA_CERDIS	0.125531	0.18361	0.683683	0.494209	4771	0.823142
Species	s__Streptococcus_anginosus	EXA_CERDIS	-0.0735204	0.133501	-0.550712	0.581857	4771	0.867847
Species	s__Mageeibacillus_indolicus	EXA_CERDIS	-0.0661236	0.175602	-0.376553	0.706523	4771	0.904234
Species	s__Finegoldia_magna	EXA_CERDIS	-0.0986456	0.114567	-0.861028	0.389266	4771	0.772212
Species	g__Shuttleworthia	EXA_CERDIS	0.143697	0.117158	1.22653	0.220061	4771	0.661864
Species	s__Anaerococcus_tetradius	EXA_CERDIS	0.0595287	0.144644	0.411553	0.680686	4771	0.89527
Species	s__Tissierellia_bacterium	EXA_CERDIS	0.0693806	0.160076	0.433422	0.664728	4771	0.893356
Species	s__Allisonella_histaminiformans	EXA_CERDIS	0.235813	0.167891	1.40456	0.160218	4771	0.579212
Species	s__Dialister_micraerophilus	EXA_CERDIS	0.294834	0.16939	1.74056	0.0818258	4771	0.445762
Species	s__Megasphaera_hutchinsoni	EXA_CERDIS	0.247736	0.158912	1.55896	0.119074	4771	0.506647
Species	s__Megasphaera_lornae	EXA_CERDIS	-0.146831	0.183422	-0.800507	0.423457	4771	0.777639
Species	s__Veillonella_montpellierensis	EXA_CERDIS	0.0174812	0.138762	0.125981	0.899753	4771	0.97014
Species	s__Fusobacterium_nucleatum	EXA_CERDIS	0.038387	0.0969587	0.39591	0.692189	4771	0.899431
Species	s__Sneathia_amnii	EXA_CERDIS	-0.161097	0.179352	-0.898217	0.369115	4771	0.759838
Species	s__Sneathia_sanguinegens	EXA_CERDIS	0.0919895	0.181604	0.50654	0.612501	4771	0.877885
Species	f__Enterobacteriaceae	EXA_CERDIS	-0.197547	0.103808	-1.90301	0.0571002	4771	0.406399
Species	s__Ureaplasma_parvum	EXA_CERDIS	-0.0131065	0.155833	-0.0841059	0.932976	4771	0.97718
Species	s__Bifidobacterium_breve	EXA_VAGWAL	-0.372823	0.168856	-2.20794	0.0272972	4701	0.301194
Species	s__Bifidobacterium_dentium	EXA_VAGWAL	0.0554698	0.133058	0.416883	0.676783	4701	0.89527
Species	s__Gardnerella_vaginalis	EXA_VAGWAL	0.27097	0.140972	1.92216	0.0546465	4701	0.402416
Species	s__Atopobium_vaginae	EXA_VAGWAL	0.14122	0.152222	0.927724	0.353599	4701	0.75138
Species	s__Coriobacteriales_bacterium	EXA_VAGWAL	-0.100693	0.217831	-0.46225	0.643924	4701	0.887812
Species	s__Prevotella_amnii	EXA_VAGWAL	-0.116966	0.232561	-0.502947	0.615025	4701	0.877885
Species	s__Prevotella_bivia	EXA_VAGWAL	0.457186	0.209844	2.17869	0.0294042	4701	0.305558
Species	s__Prevotella_colorans	EXA_VAGWAL	-0.0330109	0.15684	-0.210475	0.833306	4701	0.954218
Species	s__Prevotella_timonensis	EXA_VAGWAL	0.25616	0.217637	1.17701	0.239252	4701	0.680991
Species	s__Aerococcus_christensenii	EXA_VAGWAL	-0.136144	0.20066	-0.678482	0.4975	4701	0.824315
Species	s__Lactobacillus_crispatus	EXA_VAGWAL	-0.139983	0.117244	-1.19395	0.232559	4701	0.678083
Species	s__Lactobacillus_gasseri	EXA_VAGWAL	-0.0907276	0.221172	-0.410213	0.681669	4701	0.89527
Species	s__Lactobacillus_iners	EXA_VAGWAL	-0.00558818	0.0977277	-0.0571812	0.954403	4701	0.987487
Species	s__Lactobacillus_jensenii	EXA_VAGWAL	0.266589	0.179347	1.48644	0.13723	4701	0.538172
Species	s__Lactobacillus_vaginalis	EXA_VAGWAL	-0.210822	0.229057	-0.92039	0.357417	4701	0.755449
Species	s__Streptococcus_anginosus	EXA_VAGWAL	0.0948068	0.166099	0.570783	0.568174	4701	0.859947
Species	s__Mageeibacillus_indolicus	EXA_VAGWAL	-0.181012	0.218878	-0.827	0.408279	4701	0.776243
Species	s__Finegoldia_magna	EXA_VAGWAL	-0.027017	0.14233	-0.18982	0.849459	4701	0.960537
Species	g__Shuttleworthia	EXA_VAGWAL	0.203202	0.146162	1.39025	0.164519	4701	0.586858
Species	s__Anaerococcus_tetradius	EXA_VAGWAL	0.369606	0.180236	2.05068	0.0403538	4701	0.359614
Species	s__Tissierellia_bacterium	EXA_VAGWAL	0.259824	0.199826	1.30025	0.193578	4701	0.628078
Species	s__Allisonella_histaminiformans	EXA_VAGWAL	0.308623	0.209178	1.47541	0.140169	4701	0.543156
Species	s__Dialister_micraerophilus	EXA_VAGWAL	0.410681	0.211218	1.94435	0.0519134	4701	0.392972
Species	s__Megasphaera_hutchinsoni	EXA_VAGWAL	0.0288842	0.198085	0.145817	0.884072	4701	0.964615
Species	s__Megasphaera_lornae	EXA_VAGWAL	-0.118293	0.228731	-0.517169	0.605062	4701	0.877885
Species	s__Veillonella_montpellierensis	EXA_VAGWAL	-0.00333984	0.172963	-0.0193096	0.984595	4701	0.992984
Species	s__Fusobacterium_nucleatum	EXA_VAGWAL	0.166203	0.121052	1.373	0.169819	4701	0.591418
Species	s__Sneathia_amnii	EXA_VAGWAL	0.0526902	0.223812	0.235422	0.813892	4701	0.944463
Species	s__Sneathia_sanguinegens	EXA_VAGWAL	-0.101892	0.226328	-0.450194	0.652591	4701	0.890644
Species	f__Enterobacteriaceae	EXA_VAGWAL	-0.258127	0.128896	-2.00259	0.0452788	4701	0.372004
Species	s__Ureaplasma_parvum	EXA_VAGWAL	0.239738	0.193563	1.23855	0.215573	4701	0.65732
Species	s__Bifidobacterium_breve	EXA_CERECT	-0.00411723	0.101233	-0.0406707	0.967561	3535	0.990381
Species	s__Bifidobacterium_dentium	EXA_CERECT	0.00112469	0.0882589	0.0127431	0.989833	3535	0.993649
Species	s__Gardnerella_vaginalis	EXA_CERECT	0.0873865	0.0915431	0.954594	0.339849	3535	0.748898
Species	s__Atopobium_vaginae	EXA_CERECT	0.0985641	0.0996854	0.988751	0.322853	3535	0.740794
Species	s__Coriobacteriales_bacterium	EXA_CERECT	0.141919	0.140906	1.00719	0.313912	3535	0.73775
Species	s__Prevotella_amnii	EXA_CERECT	0.216251	0.151338	1.42892	0.153116	3535	0.567968
Species	s__Prevotella_bivia	EXA_CERECT	0.00642888	0.136939	0.046947	0.962558	3535	0.990381
Species	s__Prevotella_colorans	EXA_CERECT	0.111859	0.101682	1.10008	0.271371	3535	0.702436
Species	s__Prevotella_timonensis	EXA_CERECT	0.00433594	0.139524	0.0310767	0.97521	3535	0.991972
Species	s__Aerococcus_christensenii	EXA_CERECT	0.178835	0.129414	1.38188	0.167096	3535	0.589004
Species	s__Lactobacillus_crispatus	EXA_CERECT	-0.136556	0.0766903	-1.78061	0.0750628	3535	0.441041
Species	s__Lactobacillus_gasseri	EXA_CERECT	0.217377	0.141675	1.53433	0.125039	3535	0.521796
Species	s__Lactobacillus_iners	EXA_CERECT	0.166604	0.06438	2.58782	0.00969858	3535	0.200437
Species	s__Lactobacillus_jensenii	EXA_CERECT	-0.0935501	0.117181	-0.798336	0.42473	3535	0.777639
Species	s__Lactobacillus_vaginalis	EXA_CERECT	-0.0432452	0.148863	-0.290504	0.771448	3535	0.927133
Species	s__Streptococcus_anginosus	EXA_CERECT	0.00254685	0.106517	0.0239103	0.980925	3535	0.992984
Species	s__Mageeibacillus_indolicus	EXA_CERECT	0.163337	0.139308	1.17249	0.241081	3535	0.680991
Species	s__Finegoldia_magna	EXA_CERECT	-0.218808	0.0920118	-2.37804	0.0174583	3535	0.270603
Species	g__Shuttleworthia	EXA_CERECT	-0.0107343	0.0932085	-0.115164	0.908321	3535	0.97014
Species	s__Anaerococcus_tetradius	EXA_CERECT	-0.0997704	0.117036	-0.852477	0.394008	3535	0.772212
Species	s__Tissierellia_bacterium	EXA_CERECT	0.0810972	0.131012	0.619007	0.535952	3535	0.846438
Species	s__Allisonella_histaminiformans	EXA_CERECT	-0.0460485	0.135676	-0.339401	0.734328	3535	0.910566
Species	s__Dialister_micraerophilus	EXA_CERECT	-0.017143	0.135802	-0.126235	0.899553	3535	0.97014
Species	s__Megasphaera_hutchinsoni	EXA_CERECT	0.271637	0.128391	2.1157	0.0344408	3535	0.334706
Species	s__Megasphaera_lornae	EXA_CERECT	0.457706	0.146134	3.13211	0.0017499	3535	0.0785644
Species	s__Veillonella_montpellierensis	EXA_CERECT	0.105684	0.114089	0.926332	0.354337	3535	0.75138
Species	s__Fusobacterium_nucleatum	EXA_CERECT	0.0353828	0.0772067	0.458287	0.646775	3535	0.887812
Species	s__Sneathia_amnii	EXA_CERECT	0.356145	0.143638	2.47946	0.013205	3535	0.229239
Species	s__Sneathia_sanguinegens	EXA_CERECT	0.124188	0.145476	0.853669	0.393347	3535	0.772212
Species	f__Enterobacteriaceae	EXA_CERECT	-0.0690624	0.0781487	-0.88373	0.376903	3535	0.763648
Species	s__Ureaplasma_parvum	EXA_CERECT	-0.0755336	0.125983	-0.599552	0.548843	3535	0.854862
Species	s__Bifidobacterium_breve	EXA_ORDOR	0.0611804	0.14256	0.429154	0.667831	4718	0.893356
Species	s__Bifidobacterium_dentium	EXA_ORDOR	-0.0680772	0.111686	-0.609541	0.542196	4718	0.849505
Species	s__Gardnerella_vaginalis	EXA_ORDOR	0.0052111	0.1191	0.0437538	0.965102	4718	0.990381
Species	s__Atopobium_vaginae	EXA_ORDOR	0.190814	0.128695	1.48268	0.138228	4718	0.538841
Species	s__Coriobacteriales_bacterium	EXA_ORDOR	0.262121	0.183192	1.43086	0.152538	4718	0.567443
Species	s__Prevotella_amnii	EXA_ORDOR	0.285763	0.195544	1.46138	0.143979	4718	0.551588
Species	s__Prevotella_bivia	EXA_ORDOR	0.392056	0.176384	2.22275	0.0262805	4718	0.292455
Species	s__Prevotella_colorans	EXA_ORDOR	0.169083	0.131376	1.28702	0.19815	4718	0.638593
Species	s__Prevotella_timonensis	EXA_ORDOR	0.32432	0.182916	1.77305	0.0762846	4718	0.441041
Species	s__Aerococcus_christensenii	EXA_ORDOR	0.309789	0.168492	1.8386	0.0660381	4718	0.421478
Species	s__Lactobacillus_crispatus	EXA_ORDOR	-0.269363	0.0988306	-2.7255	0.0064443	4718	0.162883
Species	s__Lactobacillus_gasseri	EXA_ORDOR	-0.158464	0.185844	-0.852669	0.393886	4718	0.772212
Species	s__Lactobacillus_iners	EXA_ORDOR	-0.0667356	0.0823299	-0.810588	0.417644	4718	0.776243
Species	s__Lactobacillus_jensenii	EXA_ORDOR	0.0522026	0.151147	0.345377	0.729827	4718	0.910566
Species	s__Lactobacillus_vaginalis	EXA_ORDOR	-0.766433	0.192366	-3.98425	6.8722e-05	4718	0.0149127
Species	s__Streptococcus_anginosus	EXA_ORDOR	0.160236	0.140079	1.1439	0.252725	4718	0.69591
Species	s__Mageeibacillus_indolicus	EXA_ORDOR	-0.119503	0.184314	-0.648367	0.516779	4718	0.838961
Species	s__Finegoldia_magna	EXA_ORDOR	0.126423	0.12045	1.04959	0.29396	4718	0.722969
Species	g__Shuttleworthia	EXA_ORDOR	0.0922926	0.122596	0.752819	0.451597	4718	0.799971
Species	s__Anaerococcus_tetradius	EXA_ORDOR	0.36295	0.151745	2.39184	0.0168034	4718	0.266806
Species	s__Tissierellia_bacterium	EXA_ORDOR	0.129338	0.168146	0.769204	0.441811	4718	0.790162
Species	s__Allisonella_histaminiformans	EXA_ORDOR	0.279177	0.175955	1.58664	0.112662	4718	0.498752
Species	s__Dialister_micraerophilus	EXA_ORDOR	0.328908	0.177421	1.85382	0.0638273	4718	0.419713
Species	s__Megasphaera_hutchinsoni	EXA_ORDOR	0.121656	0.166577	0.730331	0.465224	4718	0.808708
Species	s__Megasphaera_lornae	EXA_ORDOR	-0.109671	0.192895	-0.568555	0.569685	4718	0.859947
Species	s__Veillonella_montpellierensis	EXA_ORDOR	-0.0631158	0.145607	-0.433467	0.664696	4718	0.893356
Species	s__Fusobacterium_nucleatum	EXA_ORDOR	0.174078	0.101974	1.70708	0.0878735	4718	0.456057
Species	s__Sneathia_amnii	EXA_ORDOR	0.479732	0.188423	2.54605	0.0109268	4718	0.209217
Species	s__Sneathia_sanguinegens	EXA_ORDOR	0.181866	0.190152	0.956427	0.338906	4718	0.748898
Species	f__Enterobacteriaceae	EXA_ORDOR	-0.102834	0.10835	-0.949092	0.342623	4718	0.748898
Species	s__Ureaplasma_parvum	EXA_ORDOR	-0.0415898	0.162692	-0.255635	0.798244	4718	0.935598
Species	s__Bifidobacterium_breve	EXA_CERBLE	-0.15511	0.137886	-1.12491	0.260684	4689	0.698374
Species	s__Bifidobacterium_dentium	EXA_CERBLE	-0.137635	0.107251	-1.2833	0.199452	4689	0.639623
Species	s__Gardnerella_vaginalis	EXA_CERBLE	0.107855	0.114878	0.938866	0.347848	4689	0.748898
Species	s__Atopobium_vaginae	EXA_CERBLE	0.220211	0.124006	1.7758	0.0758305	4689	0.441041
Species	s__Coriobacteriales_bacterium	EXA_CERBLE	0.359847	0.176919	2.03396	0.0420123	4689	0.364667
Species	s__Prevotella_amnii	EXA_CERBLE	0.389801	0.189042	2.06198	0.0392655	4689	0.359614
Species	s__Prevotella_bivia	EXA_CERBLE	0.253244	0.170632	1.48415	0.137837	4689	0.538841
Species	s__Prevotella_colorans	EXA_CERBLE	0.208666	0.127399	1.63789	0.101513	4689	0.485917
Species	s__Prevotella_timonensis	EXA_CERBLE	0.289493	0.177041	1.63518	0.10208	4689	0.486841
Species	s__Aerococcus_christensenii	EXA_CERBLE	-0.0490215	0.162826	-0.301067	0.763377	4689	0.9208
Species	s__Lactobacillus_crispatus	EXA_CERBLE	-0.421939	0.0952877	-4.42806	9.72661e-06	4689	0.0062253
Species	s__Lactobacillus_gasseri	EXA_CERBLE	0.361637	0.179631	2.01322	0.0441489	4689	0.369435
Species	s__Lactobacillus_iners	EXA_CERBLE	0.172702	0.079414	2.1747	0.0297027	4689	0.305558
Species	s__Lactobacillus_jensenii	EXA_CERBLE	0.300066	0.146033	2.05478	0.0399557	4689	0.359614
Species	s__Lactobacillus_vaginalis	EXA_CERBLE	-0.214861	0.186057	-1.15482	0.248225	4689	0.692053
Species	s__Streptococcus_anginosus	EXA_CERBLE	-0.0187996	0.134864	-0.139397	0.889143	4689	0.966798
Species	s__Mageeibacillus_indolicus	EXA_CERBLE	0.213034	0.178001	1.19681	0.231442	4689	0.678083
Species	s__Finegoldia_magna	EXA_CERBLE	-0.152225	0.115283	-1.32044	0.186752	4689	0.617134
Species	g__Shuttleworthia	EXA_CERBLE	0.0464769	0.118844	0.391076	0.695759	4689	0.90227
Species	s__Anaerococcus_tetradius	EXA_CERBLE	0.379335	0.146464	2.58995	0.00962901	4689	0.200437
Species	s__Tissierellia_bacterium	EXA_CERBLE	0.299623	0.162287	1.84625	0.0649188	4689	0.420519
Species	s__Allisonella_histaminiformans	EXA_CERBLE	0.150515	0.16987	0.886055	0.375633	4689	0.762987
Species	s__Dialister_micraerophilus	EXA_CERBLE	0.159816	0.17171	0.930733	0.35204	4689	0.75138
Species	s__Megasphaera_hutchinsoni	EXA_CERBLE	0.362139	0.16067	2.25393	0.0242468	4689	0.287002
Species	s__Megasphaera_lornae	EXA_CERBLE	0.182692	0.186133	0.981513	0.326391	4689	0.741271
Species	s__Veillonella_montpellierensis	EXA_CERBLE	0.103623	0.140968	0.735082	0.462327	4689	0.807553
Species	s__Fusobacterium_nucleatum	EXA_CERBLE	0.161616	0.09815	1.64662	0.0997033	4689	0.48479
Species	s__Sneathia_amnii	EXA_CERBLE	0.495251	0.181918	2.72239	0.0065053	4689	0.162883
Species	s__Sneathia_sanguinegens	EXA_CERBLE	0.341855	0.184084	1.85706	0.0633652	4689	0.418789
Species	f__Enterobacteriaceae	EXA_CERBLE	-0.0754545	0.10451	-0.721986	0.470339	4689	0.814758
Species	s__Ureaplasma_parvum	EXA_CERBLE	0.0992994	0.157146	0.631891	0.527489	4689	0.845972
Genus	g__Bifidobacterium	AGE	-0.0157023	0.00633954	-2.47689	0.0132842	5343	0.217323
Genus	g__Gardnerella	AGE	0.00537356	0.0039424	1.36302	0.172934	5343	0.646839
Genus	g__Atopobium	AGE	0.0112726	0.00426833	2.64098	0.00829089	5343	0.176674
Genus	g__DNF00809	AGE	0.0197633	0.0061179	3.23041	0.00124366	5343	0.0701972
Genus	g__Porphyromonas	AGE	0.0110856	0.00422684	2.62266	0.00874957	5343	0.176674
Genus	g__Prevotella	AGE	0.0118745	0.00513407	2.31288	0.0207673	5343	0.264204
Genus	g__Gemella	AGE	-0.00406429	0.0033744	-1.20445	0.228471	5343	0.677667
Genus	g__Staphylococcus	AGE	0.000147952	0.00369958	0.0399916	0.968101	5343	0.994776
Genus	g__Aerococcus	AGE	0.00149785	0.00565872	0.264697	0.791253	5343	0.958685
Genus	g__Lactobacillus	AGE	-0.010108	0.00210085	-4.81137	1.54055e-06	5343	0.00161758
Genus	g__Streptococcus	AGE	0.00174768	0.0061589	0.283764	0.776602	5343	0.950387
Genus	g__Mageeibacillus	AGE	0.0186634	0.00613821	3.04053	0.00237313	5343	0.0922884
Genus	g__Finegoldia	AGE	-0.00260827	0.00405934	-0.642535	0.520554	5343	0.850049
Genus	g__Shuttleworthia	AGE	0.010035	0.00409428	2.45098	0.0142786	5343	0.226074
Genus	g__Anaerococcus	AGE	0.00608751	0.00576777	1.05544	0.291274	5343	0.726013
Genus	g__Parvimonas	AGE	0.0181114	0.00561672	3.22455	0.00126933	5343	0.0701972
Genus	g__Peptoniphilus	AGE	0.0159063	0.00488873	3.25368	0.00114636	5343	0.0701972
Genus	g__Allisonella	AGE	0.025234	0.00589528	4.28037	1.89874e-05	5343	0.0066456
Genus	g__Dialister	AGE	0.0112371	0.00595415	1.88726	0.0591793	5343	0.429483
Genus	g__Megasphaera	AGE	0.0175645	0.00627196	2.80048	0.00512112	5343	0.143873
Genus	g__Veillonella	AGE	0.0127041	0.00512801	2.4774	0.0132651	5343	0.217323
Genus	g__Fusobacterium	AGE	0.00352104	0.00371444	0.947933	0.343207	5343	0.765652
Genus	g__Sneathia	AGE	0.0122366	0.00619741	1.97446	0.048381	5343	0.404531
Genus	f__Enterobacteriaceae	AGE	0.00793662	0.00373587	2.12443	0.03368	5343	0.357212
Genus	g__Ureaplasma	AGE	0.00724806	0.00546275	1.32682	0.184626	5343	0.646839
Genus	g__Bifidobacterium	BMI	0.0141214	0.0149618	0.943828	0.3453	5343	0.765652
Genus	g__Gardnerella	BMI	0.0124631	0.00930438	1.33949	0.180469	5343	0.646839
Genus	g__Atopobium	BMI	0.0121928	0.0100736	1.21037	0.226193	5343	0.67747
Genus	g__DNF00809	BMI	0.0125423	0.0144388	0.868654	0.385076	5343	0.780004
Genus	g__Porphyromonas	BMI	0.00263605	0.00997568	0.264247	0.7916	5343	0.958685
Genus	g__Prevotella	BMI	0.0156177	0.0121168	1.28893	0.19748	5343	0.656685
Genus	g__Gemella	BMI	-0.00333951	0.00796387	-0.419333	0.67499	5343	0.920595
Genus	g__Staphylococcus	BMI	-0.0028982	0.00873132	-0.331932	0.739954	5343	0.944083
Genus	g__Aerococcus	BMI	0.00651776	0.013355	0.488037	0.625544	5343	0.908563
Genus	g__Lactobacillus	BMI	-0.00386782	0.00495819	-0.780087	0.435375	5343	0.803415
Genus	g__Streptococcus	BMI	0.0249803	0.0145355	1.71857	0.0857514	5343	0.474175
Genus	g__Mageeibacillus	BMI	0.0267829	0.0144867	1.84879	0.0645431	5343	0.442795
Genus	g__Finegoldia	BMI	0.00904832	0.00958037	0.944464	0.344976	5343	0.765652
Genus	g__Shuttleworthia	BMI	0.00695717	0.00966285	0.719992	0.471562	5343	0.819319
Genus	g__Anaerococcus	BMI	0.0114944	0.0136124	0.844408	0.398479	5343	0.781216
Genus	g__Parvimonas	BMI	0.0221884	0.0132559	1.67385	0.0942196	5343	0.482903
Genus	g__Peptoniphilus	BMI	0.0248735	0.0115378	2.15583	0.0311421	5343	0.33734
Genus	g__Allisonella	BMI	0.0066071	0.0139133	0.474875	0.634896	5343	0.909469
Genus	g__Dialister	BMI	-0.00240989	0.0140523	-0.171495	0.863841	5343	0.979518
Genus	g__Megasphaera	BMI	0.014654	0.0148023	0.989976	0.322231	5343	0.751872
Genus	g__Veillonella	BMI	0.0168021	0.0121025	1.38831	0.165101	5343	0.640372
Genus	g__Fusobacterium	BMI	0.0243826	0.00876638	2.78137	0.00543204	5343	0.143873
Genus	g__Sneathia	BMI	0.0207751	0.0146264	1.42038	0.155555	5343	0.61635
Genus	f__Enterobacteriaceae	BMI	-0.000350973	0.00881697	-0.0398065	0.968249	5343	0.994776
Genus	g__Ureaplasma	BMI	0.0237382	0.0128925	1.84123	0.0656433	5343	0.442795
Genus	g__Bifidobacterium	WAISTLINE	-0.000279271	0.00978039	-0.0285542	0.977223	1968	0.998587
Genus	g__Gardnerella	WAISTLINE	0.00817292	0.00604903	1.35111	0.176818	1968	0.646839
Genus	g__Atopobium	WAISTLINE	-0.011145	0.00642692	-1.73411	0.0830573	1968	0.472125
Genus	g__DNF00809	WAISTLINE	-0.00482221	0.00965507	-0.499448	0.617521	1968	0.908563
Genus	g__Porphyromonas	WAISTLINE	-0.00915179	0.00675834	-1.35415	0.175848	1968	0.646839
Genus	g__Prevotella	WAISTLINE	-0.010129	0.00799955	-1.26619	0.205596	1968	0.659863
Genus	g__Gemella	WAISTLINE	0.0104044	0.00517922	2.00887	0.0446896	1968	0.404518
Genus	g__Staphylococcus	WAISTLINE	-0.0089763	0.00488675	-1.83687	0.0663832	1968	0.443309
Genus	g__Aerococcus	WAISTLINE	0.00271834	0.00893673	0.304177	0.761026	1968	0.947906
Genus	g__Lactobacillus	WAISTLINE	-0.00299554	0.00313473	-0.955598	0.339395	1968	0.765652
Genus	g__Streptococcus	WAISTLINE	-0.00810924	0.00960848	-0.843967	0.398792	1968	0.781216
Genus	g__Mageeibacillus	WAISTLINE	-0.00156862	0.00987355	-0.158871	0.873787	1968	0.981156
Genus	g__Finegoldia	WAISTLINE	-0.00678084	0.00601877	-1.12661	0.260045	1968	0.705661
Genus	g__Shuttleworthia	WAISTLINE	-0.0119734	0.00655674	-1.82612	0.0679861	1968	0.443309
Genus	g__Anaerococcus	WAISTLINE	-0.0119867	0.00898267	-1.33442	0.182222	1968	0.646839
Genus	g__Parvimonas	WAISTLINE	0.0116234	0.00925967	1.25527	0.209533	1968	0.662681
Genus	g__Peptoniphilus	WAISTLINE	0.00987499	0.0075509	1.30779	0.1911	1968	0.656685
Genus	g__Allisonella	WAISTLINE	-0.000614113	0.00949711	-0.0646632	0.948449	1968	0.989286
Genus	g__Dialister	WAISTLINE	0.00512357	0.00945234	0.542042	0.587852	1968	0.891972
Genus	g__Megasphaera	WAISTLINE	0.00362209	0.00961252	0.37681	0.706356	1968	0.937624
Genus	g__Veillonella	WAISTLINE	0.00822127	0.00820222	1.00232	0.316313	1968	0.749727
Genus	g__Fusobacterium	WAISTLINE	-0.00205501	0.00613441	-0.334997	0.737663	1968	0.944083
Genus	g__Sneathia	WAISTLINE	0.00803601	0.0100941	0.796107	0.426068	1968	0.79462
Genus	f__Enterobacteriaceae	WAISTLINE	0.00580501	0.00524009	1.10781	0.268084	1968	0.705982
Genus	g__Ureaplasma	WAISTLINE	-0.0181307	0.00827242	-2.1917	0.0285199	1968	0.325499
Genus	g__Bifidobacterium	ETHINIC	0.34687	0.218536	1.58725	0.11252	5043	0.520468
Genus	g__Gardnerella	ETHINIC	-0.100196	0.139401	-0.71876	0.472323	5043	0.819319
Genus	g__Atopobium	ETHINIC	0.299802	0.150202	1.99599	0.0459889	5043	0.404531
Genus	g__DNF00809	ETHINIC	0.219697	0.212873	1.03206	0.302096	5043	0.737569
Genus	g__Porphyromonas	ETHINIC	0.105556	0.146207	0.72196	0.470353	5043	0.819319
Genus	g__Prevotella	ETHINIC	0.544838	0.181662	2.99918	0.00272039	5043	0.100777
Genus	g__Gemella	ETHINIC	0.124037	0.118602	1.04582	0.295694	5043	0.728094
Genus	g__Staphylococcus	ETHINIC	-0.0997827	0.127565	-0.782209	0.434129	5043	0.803415
Genus	g__Aerococcus	ETHINIC	-0.0221218	0.198322	-0.111545	0.911189	5043	0.989286
Genus	g__Lactobacillus	ETHINIC	-0.0953587	0.0735751	-1.29607	0.19501	5043	0.656685
Genus	g__Streptococcus	ETHINIC	-0.0866269	0.214967	-0.402977	0.686982	5043	0.923628
Genus	g__Mageeibacillus	ETHINIC	0.154183	0.214418	0.719074	0.472129	5043	0.819319
Genus	g__Finegoldia	ETHINIC	-0.0527159	0.140804	-0.374391	0.708129	5043	0.937624
Genus	g__Shuttleworthia	ETHINIC	0.107737	0.141841	0.759563	0.447552	5043	0.813026
Genus	g__Anaerococcus	ETHINIC	0.335793	0.200536	1.67448	0.0940995	5043	0.482903
Genus	g__Parvimonas	ETHINIC	0.240889	0.194621	1.23773	0.215873	5043	0.676153
Genus	g__Peptoniphilus	ETHINIC	-0.019978	0.169933	-0.117564	0.906418	5043	0.989286
Genus	g__Allisonella	ETHINIC	0.586136	0.205126	2.85744	0.00428837	5043	0.128811
Genus	g__Dialister	ETHINIC	0.52916	0.207336	2.55218	0.0107345	5043	0.197742
Genus	g__Megasphaera	ETHINIC	0.419829	0.218175	1.92428	0.0543765	5043	0.424679
Genus	g__Veillonella	ETHINIC	-0.123567	0.177991	-0.694232	0.487569	5043	0.826061
Genus	g__Fusobacterium	ETHINIC	0.433883	0.127688	3.39801	0.000684088	5043	0.0552533
Genus	g__Sneathia	ETHINIC	0.652465	0.218427	2.98711	0.00282998	5043	0.100777
Genus	f__Enterobacteriaceae	ETHINIC	-0.239667	0.127463	-1.8803	0.0601258	5043	0.429483
Genus	g__Ureaplasma	ETHINIC	-0.307229	0.190124	-1.61594	0.106171	5043	0.511373
Genus	g__Bifidobacterium	EDU_CAT1	0.146416	0.102494	1.42852	0.153213	4372	0.615302
Genus	g__Gardnerella	EDU_CAT1	0.0863805	0.0640544	1.34855	0.177552	4372	0.646839
Genus	g__Atopobium	EDU_CAT1	0.0605346	0.0700644	0.863985	0.387644	4372	0.780004
Genus	g__DNF00809	EDU_CAT1	0.271344	0.0989895	2.74114	0.00614771	4372	0.146707
Genus	g__Porphyromonas	EDU_CAT1	0.0385788	0.0669569	0.576173	0.564528	4372	0.878896
Genus	g__Prevotella	EDU_CAT1	0.0744562	0.0842444	0.883812	0.376847	4372	0.780004
Genus	g__Gemella	EDU_CAT1	0.105271	0.0539307	1.95196	0.0510075	4372	0.411252
Genus	g__Staphylococcus	EDU_CAT1	0.0315079	0.0599365	0.525688	0.599132	4372	0.903262
Genus	g__Aerococcus	EDU_CAT1	0.182039	0.091019	2.00001	0.0455616	4372	0.404531
Genus	g__Lactobacillus	EDU_CAT1	-0.0220114	0.0340145	-0.647116	0.517591	4372	0.847848
Genus	g__Streptococcus	EDU_CAT1	0.259037	0.10098	2.56522	0.0103443	4372	0.193956
Genus	g__Mageeibacillus	EDU_CAT1	0.0797756	0.0996578	0.800496	0.423468	4372	0.794344
Genus	g__Finegoldia	EDU_CAT1	-0.108907	0.0661799	-1.64562	0.099915	4372	0.497208
Genus	g__Shuttleworthia	EDU_CAT1	-0.00888813	0.0624742	-0.142269	0.886874	4372	0.986195
Genus	g__Anaerococcus	EDU_CAT1	0.0349347	0.0926347	0.377123	0.706101	4372	0.937624
Genus	g__Parvimonas	EDU_CAT1	0.148013	0.0905965	1.63376	0.102383	4372	0.502344
Genus	g__Peptoniphilus	EDU_CAT1	0.154019	0.0779446	1.976	0.0482181	4372	0.404531
Genus	g__Allisonella	EDU_CAT1	0.029621	0.0940537	0.314937	0.752824	4372	0.947906
Genus	g__Dialister	EDU_CAT1	0.0630145	0.0964949	0.653034	0.513769	4372	0.846459
Genus	g__Megasphaera	EDU_CAT1	0.101743	0.103036	0.98746	0.323472	4372	0.75214
Genus	g__Veillonella	EDU_CAT1	0.184742	0.0815296	2.26596	0.0235032	4372	0.29379
Genus	g__Fusobacterium	EDU_CAT1	0.0372869	0.0595848	0.625778	0.531493	4372	0.857247
Genus	g__Sneathia	EDU_CAT1	0.377552	0.101845	3.70712	0.00021225	4372	0.0292938
Genus	f__Enterobacteriaceae	EDU_CAT1	-0.0104177	0.0592692	-0.175769	0.860484	4372	0.979153
Genus	g__Ureaplasma	EDU_CAT1	0.104008	0.0880664	1.18101	0.237663	4372	0.689353
Genus	g__Bifidobacterium	EDU_CAT2	0.123251	0.263397	0.467927	0.639878	2483	0.913906
Genus	g__Gardnerella	EDU_CAT2	0.25043	0.163727	1.52956	0.126255	2483	0.5478
Genus	g__Atopobium	EDU_CAT2	0.201413	0.175617	1.14689	0.251538	2483	0.699463
Genus	g__DNF00809	EDU_CAT2	0.457599	0.243309	1.88073	0.0601276	2483	0.429483
Genus	g__Porphyromonas	EDU_CAT2	0.31415	0.165669	1.89625	0.0580449	2483	0.429483
Genus	g__Prevotella	EDU_CAT2	0.192144	0.209396	0.917614	0.358912	2483	0.771273
Genus	g__Gemella	EDU_CAT2	0.170692	0.132148	1.29167	0.196593	2483	0.656685
Genus	g__Staphylococcus	EDU_CAT2	-0.215988	0.146784	-1.47147	0.141293	2483	0.588169
Genus	g__Aerococcus	EDU_CAT2	-0.302019	0.23074	-1.30892	0.190686	2483	0.656685
Genus	g__Lactobacillus	EDU_CAT2	-0.273323	0.087759	-3.11447	0.00186412	2483	0.085038
Genus	g__Streptococcus	EDU_CAT2	0.0193015	0.246771	0.0782164	0.937662	2483	0.989286
Genus	g__Mageeibacillus	EDU_CAT2	0.228966	0.243104	0.941843	0.346366	2483	0.765652
Genus	g__Finegoldia	EDU_CAT2	-0.270442	0.168794	-1.6022	0.109241	2483	0.517949
Genus	g__Shuttleworthia	EDU_CAT2	0.222957	0.152723	1.45988	0.144451	2483	0.592941
Genus	g__Anaerococcus	EDU_CAT2	0.0792981	0.2292	0.345978	0.729389	2483	0.944083
Genus	g__Parvimonas	EDU_CAT2	0.270112	0.22119	1.22118	0.222136	2483	0.67747
Genus	g__Peptoniphilus	EDU_CAT2	0.452628	0.189077	2.39388	0.0167462	2483	0.240563
Genus	g__Allisonella	EDU_CAT2	0.328952	0.22873	1.43817	0.150515	2483	0.611968
Genus	g__Dialister	EDU_CAT2	0.472145	0.239644	1.97019	0.048929	2483	0.404531
Genus	g__Megasphaera	EDU_CAT2	0.499384	0.253394	1.97078	0.0488614	2483	0.404531
Genus	g__Veillonella	EDU_CAT2	0.542449	0.197649	2.74451	0.00610441	2483	0.146707
Genus	g__Fusobacterium	EDU_CAT2	0.177119	0.151036	1.1727	0.241032	2483	0.694007
Genus	g__Sneathia	EDU_CAT2	0.533924	0.253719	2.10439	0.0354464	2483	0.36489
Genus	f__Enterobacteriaceae	EDU_CAT2	0.184368	0.152585	1.2083	0.227049	2483	0.67747
Genus	g__Ureaplasma	EDU_CAT2	-0.0155468	0.222503	-0.0698723	0.944301	2483	0.989286
Genus	g__Bifidobacterium	INCOME1	0.116357	0.145402	0.800241	0.42365	2450	0.794344
Genus	g__Gardnerella	INCOME1	0.0950161	0.0888452	1.06946	0.284971	2450	0.724268
Genus	g__Atopobium	INCOME1	0.04456	0.096462	0.461943	0.644164	2450	0.914929
Genus	g__DNF00809	INCOME1	-0.0388679	0.140263	-0.277108	0.781721	2450	0.951109
Genus	g__Porphyromonas	INCOME1	-0.163487	0.0947743	-1.72501	0.0846532	2450	0.472797
Genus	g__Prevotella	INCOME1	-0.245668	0.120214	-2.04359	0.0411026	2450	0.395303
Genus	g__Gemella	INCOME1	-0.0435071	0.0769474	-0.565414	0.571845	2450	0.879118
Genus	g__Staphylococcus	INCOME1	-0.0966317	0.0868885	-1.11213	0.266191	2450	0.705982
Genus	g__Aerococcus	INCOME1	-0.0724158	0.127525	-0.567855	0.570186	2450	0.879118
Genus	g__Lactobacillus	INCOME1	0.01616	0.0488492	0.330815	0.740813	2450	0.944083
Genus	g__Streptococcus	INCOME1	-0.0460364	0.143982	-0.319736	0.749196	2450	0.947906
Genus	g__Mageeibacillus	INCOME1	0.0398481	0.140007	0.284615	0.775964	2450	0.950387
Genus	g__Finegoldia	INCOME1	-0.159276	0.0943252	-1.68859	0.0914276	2450	0.482903
Genus	g__Shuttleworthia	INCOME1	-0.0988063	0.0864731	-1.14262	0.253308	2450	0.699463
Genus	g__Anaerococcus	INCOME1	-0.217504	0.129386	-1.68104	0.0928839	2450	0.482903
Genus	g__Parvimonas	INCOME1	-0.21939	0.125723	-1.74502	0.0811082	2450	0.470322
Genus	g__Peptoniphilus	INCOME1	-0.0744449	0.10916	-0.68198	0.495317	2450	0.833466
Genus	g__Allisonella	INCOME1	-0.082022	0.1301	-0.630456	0.528456	2450	0.854975
Genus	g__Dialister	INCOME1	-0.14289	0.136415	-1.04746	0.294992	2450	0.728094
Genus	g__Megasphaera	INCOME1	-0.025397	0.145125	-0.175001	0.861094	2450	0.979153
Genus	g__Veillonella	INCOME1	0.0566776	0.115638	0.490129	0.624087	2450	0.908563
Genus	g__Fusobacterium	INCOME1	-0.0778352	0.0879447	-0.885048	0.376219	2450	0.780004
Genus	g__Sneathia	INCOME1	-0.135182	0.142963	-0.945572	0.344462	2450	0.765652
Genus	f__Enterobacteriaceae	INCOME1	-0.0904348	0.0867521	-1.04245	0.297307	2450	0.729376
Genus	g__Ureaplasma	INCOME1	0.0253838	0.123333	0.205814	0.836953	2450	0.978431
Genus	g__Bifidobacterium	INCOME2	0.238355	0.151236	1.57605	0.115136	2630	0.523347
Genus	g__Gardnerella	INCOME2	0.163394	0.0937647	1.7426	0.0815224	2630	0.470322
Genus	g__Atopobium	INCOME2	-0.0964205	0.103136	-0.934883	0.349936	2630	0.767893
Genus	g__DNF00809	INCOME2	-0.0573248	0.147879	-0.387646	0.69831	2630	0.934045
Genus	g__Porphyromonas	INCOME2	0.020756	0.105045	0.197592	0.84338	2630	0.978507
Genus	g__Prevotella	INCOME2	-0.0583946	0.121638	-0.480067	0.63122	2630	0.908563
Genus	g__Gemella	INCOME2	-0.000819316	0.0803871	-0.0101921	0.991869	2630	0.998587
Genus	g__Staphylococcus	INCOME2	-0.125502	0.0928575	-1.35155	0.176637	2630	0.646839
Genus	g__Aerococcus	INCOME2	0.00620608	0.137053	0.0452823	0.963886	2630	0.994776
Genus	g__Lactobacillus	INCOME2	-0.010345	0.0505058	-0.204828	0.837723	2630	0.978431
Genus	g__Streptococcus	INCOME2	0.0164839	0.152525	0.108073	0.913946	2630	0.989286
Genus	g__Mageeibacillus	INCOME2	-0.0419891	0.147937	-0.283832	0.776562	2630	0.950387
Genus	g__Finegoldia	INCOME2	-0.132381	0.0998377	-1.32596	0.184969	2630	0.646839
Genus	g__Shuttleworthia	INCOME2	0.0622868	0.099406	0.62659	0.530983	2630	0.857247
Genus	g__Anaerococcus	INCOME2	-0.0440807	0.141531	-0.311456	0.755479	2630	0.947906
Genus	g__Parvimonas	INCOME2	-0.12994	0.137926	-0.942101	0.346229	2630	0.765652
Genus	g__Peptoniphilus	INCOME2	-0.00976655	0.121134	-0.0806259	0.935746	2630	0.989286
Genus	g__Allisonella	INCOME2	0.00638297	0.141274	0.0451814	0.963966	2630	0.994776
Genus	g__Dialister	INCOME2	-0.0486782	0.143772	-0.338579	0.734954	2630	0.944083
Genus	g__Megasphaera	INCOME2	-0.0427641	0.153059	-0.279397	0.779963	2630	0.951109
Genus	g__Veillonella	INCOME2	0.0208241	0.126658	0.164411	0.86942	2630	0.981156
Genus	g__Fusobacterium	INCOME2	-0.0298347	0.0913634	-0.32655	0.744035	2630	0.944663
Genus	g__Sneathia	INCOME2	-0.0721424	0.15124	-0.477005	0.633398	2630	0.908563
Genus	f__Enterobacteriaceae	INCOME2	-0.114823	0.0917409	-1.2516	0.210828	2630	0.664772
Genus	g__Ureaplasma	INCOME2	0.0533663	0.130406	0.409232	0.682403	2630	0.920981
Genus	g__Bifidobacterium	SMOKING_CAT	-0.201722	0.230288	-0.875955	0.381096	5156	0.780004
Genus	g__Gardnerella	SMOKING_CAT	0.158554	0.144216	1.09942	0.271635	5156	0.705982
Genus	g__Atopobium	SMOKING_CAT	0.135481	0.155544	0.871014	0.383787	5156	0.780004
Genus	g__DNF00809	SMOKING_CAT	0.221359	0.222623	0.994319	0.320115	5156	0.751872
Genus	g__Porphyromonas	SMOKING_CAT	0.0160305	0.153898	0.104163	0.917044	5156	0.989286
Genus	g__Prevotella	SMOKING_CAT	0.393411	0.186406	2.11051	0.0348628	5156	0.362435
Genus	g__Gemella	SMOKING_CAT	0.142609	0.122559	1.16359	0.244643	5156	0.694749
Genus	g__Staphylococcus	SMOKING_CAT	-0.170617	0.13477	-1.26598	0.205578	5156	0.659863
Genus	g__Aerococcus	SMOKING_CAT	-0.00981197	0.205565	-0.0477316	0.961932	5156	0.994776
Genus	g__Lactobacillus	SMOKING_CAT	-0.0510598	0.0765936	-0.666633	0.505037	5156	0.840285
Genus	g__Streptococcus	SMOKING_CAT	0.223536	0.22435	0.996373	0.319116	5156	0.751282
Genus	g__Mageeibacillus	SMOKING_CAT	0.450754	0.222996	2.02135	0.0432951	5156	0.395303
Genus	g__Finegoldia	SMOKING_CAT	-0.145951	0.147388	-0.990249	0.322099	5156	0.751872
Genus	g__Shuttleworthia	SMOKING_CAT	0.00941091	0.149219	0.063068	0.949715	5156	0.989286
Genus	g__Anaerococcus	SMOKING_CAT	-0.264743	0.209976	-1.26083	0.207427	5156	0.659996
Genus	g__Parvimonas	SMOKING_CAT	0.332679	0.204416	1.62746	0.103701	5156	0.504102
Genus	g__Peptoniphilus	SMOKING_CAT	0.0605569	0.178104	0.340009	0.733864	5156	0.944083
Genus	g__Allisonella	SMOKING_CAT	0.250745	0.214551	1.1687	0.24258	5156	0.694052
Genus	g__Dialister	SMOKING_CAT	0.207263	0.216697	0.956468	0.338881	5156	0.765652
Genus	g__Megasphaera	SMOKING_CAT	0.304965	0.227983	1.33766	0.181065	5156	0.646839
Genus	g__Veillonella	SMOKING_CAT	0.081863	0.186205	0.439638	0.660218	5156	0.916641
Genus	g__Fusobacterium	SMOKING_CAT	-0.0148609	0.135142	-0.109965	0.912442	5156	0.989286
Genus	g__Sneathia	SMOKING_CAT	0.282449	0.224983	1.25542	0.209382	5156	0.662681
Genus	f__Enterobacteriaceae	SMOKING_CAT	0.0273109	0.136887	0.199515	0.841868	5156	0.978507
Genus	g__Ureaplasma	SMOKING_CAT	0.3389	0.198403	1.70814	0.0876709	5156	0.474175
Genus	g__Bifidobacterium	ALCOHOL_CAT	-0.0503472	0.102238	-0.49245	0.622422	5186	0.908563
Genus	g__Gardnerella	ALCOHOL_CAT	-0.204963	0.0637489	-3.21516	0.00131179	5186	0.0701972
Genus	g__Atopobium	ALCOHOL_CAT	-0.197937	0.068843	-2.8752	0.00405429	5186	0.128811
Genus	g__DNF00809	ALCOHOL_CAT	-0.0830332	0.0988053	-0.840371	0.400739	5186	0.782345
Genus	g__Porphyromonas	ALCOHOL_CAT	0.0441054	0.0677169	0.65132	0.514869	5186	0.846459
Genus	g__Prevotella	ALCOHOL_CAT	-0.100137	0.082822	-1.20907	0.226692	5186	0.67747
Genus	g__Gemella	ALCOHOL_CAT	0.0697994	0.0543225	1.28491	0.198882	5186	0.656685
Genus	g__Staphylococcus	ALCOHOL_CAT	0.0614883	0.0597317	1.02941	0.303336	5186	0.737569
Genus	g__Aerococcus	ALCOHOL_CAT	-0.060118	0.0912388	-0.658909	0.509984	5186	0.845945
Genus	g__Lactobacillus	ALCOHOL_CAT	0.0938324	0.0338896	2.76877	0.00564698	5186	0.144618
Genus	g__Streptococcus	ALCOHOL_CAT	0.0205991	0.0994517	0.207127	0.835919	5186	0.978431
Genus	g__Mageeibacillus	ALCOHOL_CAT	-0.0514099	0.0989783	-0.519406	0.6035	5186	0.90525
Genus	g__Finegoldia	ALCOHOL_CAT	-0.0396379	0.0652557	-0.607424	0.543596	5186	0.863504
Genus	g__Shuttleworthia	ALCOHOL_CAT	0.133891	0.066149	2.02408	0.0430133	5186	0.395303
Genus	g__Anaerococcus	ALCOHOL_CAT	-0.027574	0.0928549	-0.296958	0.766511	5186	0.949218
Genus	g__Parvimonas	ALCOHOL_CAT	-0.0603031	0.0906155	-0.665483	0.505771	5186	0.840285
Genus	g__Peptoniphilus	ALCOHOL_CAT	-0.017485	0.0787832	-0.221938	0.824371	5186	0.975945
Genus	g__Allisonella	ALCOHOL_CAT	0.00567507	0.0949896	0.0597441	0.952362	5186	0.99106
Genus	g__Dialister	ALCOHOL_CAT	-0.167329	0.0962051	-1.73929	0.0820429	5186	0.470738
Genus	g__Megasphaera	ALCOHOL_CAT	-0.0674924	0.101401	-0.6656	0.505697	5186	0.840285
Genus	g__Veillonella	ALCOHOL_CAT	-0.000637575	0.0824713	-0.00773086	0.993832	5186	0.998587
Genus	g__Fusobacterium	ALCOHOL_CAT	0.0418161	0.0596944	0.700503	0.483645	5186	0.823058
Genus	g__Sneathia	ALCOHOL_CAT	-0.132902	0.100057	-1.32826	0.184151	5186	0.646839
Genus	f__Enterobacteriaceae	ALCOHOL_CAT	-0.0334787	0.0607193	-0.551368	0.581405	5186	0.886854
Genus	g__Ureaplasma	ALCOHOL_CAT	0.19269	0.0879154	2.19177	0.028441	5186	0.325499
Genus	g__Bifidobacterium	SEX_PARTNER_CAT	-0.299063	0.252286	-1.18541	0.23591	5072	0.689353
Genus	g__Gardnerella	SEX_PARTNER_CAT	-0.245359	0.158167	-1.55126	0.120902	5072	0.531159
Genus	g__Atopobium	SEX_PARTNER_CAT	0.0833154	0.169969	0.490181	0.624027	5072	0.908563
Genus	g__DNF00809	SEX_PARTNER_CAT	0.434839	0.243621	1.7849	0.074338	5072	0.464613
Genus	g__Porphyromonas	SEX_PARTNER_CAT	0.227242	0.166589	1.36409	0.172599	5072	0.646839
Genus	g__Prevotella	SEX_PARTNER_CAT	0.492436	0.206302	2.38696	0.017025	5072	0.240563
Genus	g__Gemella	SEX_PARTNER_CAT	0.391422	0.13286	2.94613	0.00323257	5072	0.10949
Genus	g__Staphylococcus	SEX_PARTNER_CAT	-0.0580898	0.146733	-0.395889	0.692204	5072	0.927059
Genus	g__Aerococcus	SEX_PARTNER_CAT	0.813988	0.22489	3.6195	0.000298076	5072	0.0347755
Genus	g__Lactobacillus	SEX_PARTNER_CAT	-0.0370749	0.0838183	-0.442324	0.658274	5072	0.91585
Genus	g__Streptococcus	SEX_PARTNER_CAT	0.431968	0.244962	1.76341	0.0778918	5072	0.468183
Genus	g__Mageeibacillus	SEX_PARTNER_CAT	0.374043	0.24385	1.53391	0.125115	5072	0.545107
Genus	g__Finegoldia	SEX_PARTNER_CAT	0.0866012	0.160559	0.539374	0.589653	5072	0.892905
Genus	g__Shuttleworthia	SEX_PARTNER_CAT	0.0478201	0.163191	0.293032	0.76951	5072	0.949218
Genus	g__Anaerococcus	SEX_PARTNER_CAT	0.646932	0.228419	2.83222	0.00464099	5072	0.135362
Genus	g__Parvimonas	SEX_PARTNER_CAT	0.562598	0.223429	2.51801	0.0118328	5072	0.210583
Genus	g__Peptoniphilus	SEX_PARTNER_CAT	-0.109782	0.194053	-0.565732	0.571601	5072	0.879118
Genus	g__Allisonella	SEX_PARTNER_CAT	0.602678	0.233482	2.58126	0.00987199	5072	0.193956
Genus	g__Dialister	SEX_PARTNER_CAT	0.41005	0.236677	1.73253	0.0832405	5072	0.472125
Genus	g__Megasphaera	SEX_PARTNER_CAT	0.467728	0.249826	1.87221	0.0612349	5072	0.43198
Genus	g__Veillonella	SEX_PARTNER_CAT	0.057619	0.202535	0.284489	0.776047	5072	0.950387
Genus	g__Fusobacterium	SEX_PARTNER_CAT	0.101012	0.146499	0.689506	0.490536	5072	0.826747
Genus	g__Sneathia	SEX_PARTNER_CAT	0.490504	0.247987	1.97795	0.0479892	5072	0.404531
Genus	f__Enterobacteriaceae	SEX_PARTNER_CAT	-0.237644	0.146802	-1.6188	0.105553	5072	0.510739
Genus	g__Ureaplasma	SEX_PARTNER_CAT	0.173654	0.217679	0.797752	0.425052	5072	0.794524
Genus	g__Bifidobacterium	SEX72	0.0289033	0.315423	0.0916335	0.926993	4883	0.989286
Genus	g__Gardnerella	SEX72	0.102876	0.202056	0.509147	0.610672	4883	0.908563
Genus	g__Atopobium	SEX72	0.296402	0.216911	1.36647	0.171856	4883	0.646839
Genus	g__DNF00809	SEX72	0.350932	0.310749	1.12931	0.258822	4883	0.705661
Genus	g__Porphyromonas	SEX72	0.388439	0.211075	1.84029	0.0657866	4883	0.442795
Genus	g__Prevotella	SEX72	0.150845	0.26326	0.572989	0.566679	4883	0.878896
Genus	g__Gemella	SEX72	0.122384	0.170495	0.717819	0.472903	4883	0.819319
Genus	g__Staphylococcus	SEX72	0.158686	0.186355	0.851528	0.394518	4883	0.780004
Genus	g__Aerococcus	SEX72	0.209752	0.28762	0.729269	0.465872	4883	0.819319
Genus	g__Lactobacillus	SEX72	0.000379057	0.106179	0.00356998	0.997152	4883	0.998685
Genus	g__Streptococcus	SEX72	0.892046	0.312222	2.85709	0.00429371	4883	0.128811
Genus	g__Mageeibacillus	SEX72	0.145496	0.312447	0.465667	0.641475	4883	0.913906
Genus	g__Finegoldia	SEX72	0.15879	0.204013	0.778333	0.43641	4883	0.803914
Genus	g__Shuttleworthia	SEX72	0.221589	0.208414	1.06322	0.287737	4883	0.724343
Genus	g__Anaerococcus	SEX72	0.242386	0.290498	0.834379	0.404108	4883	0.783054
Genus	g__Parvimonas	SEX72	0.496633	0.284071	1.74827	0.0804805	4883	0.470322
Genus	g__Peptoniphilus	SEX72	0.11572	0.247977	0.466657	0.640766	4883	0.913906
Genus	g__Allisonella	SEX72	-0.0156	0.298041	-0.0523417	0.958259	4883	0.994241
Genus	g__Dialister	SEX72	0.25161	0.302471	0.831847	0.405536	4883	0.784186
Genus	g__Megasphaera	SEX72	0.34237	0.317704	1.07764	0.281248	4883	0.71851
Genus	g__Veillonella	SEX72	-0.149587	0.259221	-0.577063	0.563924	4883	0.878896
Genus	g__Fusobacterium	SEX72	0.150745	0.186654	0.807618	0.41935	4883	0.791938
Genus	g__Sneathia	SEX72	0.292771	0.315987	0.926528	0.354218	4883	0.770569
Genus	f__Enterobacteriaceae	SEX72	0.159503	0.186244	0.856419	0.391809	4883	0.780004
Genus	g__Ureaplasma	SEX72	0.408003	0.276671	1.47468	0.140363	4883	0.588169
Genus	g__Bifidobacterium	BIRTH_CONTROL1	0.204158	0.210171	0.97139	0.331549	1239	0.761766
Genus	g__Gardnerella	BIRTH_CONTROL1	-0.0977937	0.129665	-0.754201	0.450876	1239	0.815502
Genus	g__Atopobium	BIRTH_CONTROL1	-0.273392	0.133141	-2.0534	0.0402499	1239	0.394975
Genus	g__DNF00809	BIRTH_CONTROL1	-0.038971	0.211762	-0.184032	0.854019	1239	0.979153
Genus	g__Porphyromonas	BIRTH_CONTROL1	0.195977	0.150117	1.3055	0.191972	1239	0.656685
Genus	g__Prevotella	BIRTH_CONTROL1	-0.148883	0.173576	-0.857739	0.391208	1239	0.780004
Genus	g__Gemella	BIRTH_CONTROL1	-0.123425	0.111315	-1.10879	0.267741	1239	0.705982
Genus	g__Staphylococcus	BIRTH_CONTROL1	0.0636805	0.121554	0.523886	0.600454	1239	0.903262
Genus	g__Aerococcus	BIRTH_CONTROL1	-0.214037	0.187638	-1.14069	0.254228	1239	0.699463
Genus	g__Lactobacillus	BIRTH_CONTROL1	0.0169573	0.071729	0.236408	0.813156	1239	0.968043
Genus	g__Streptococcus	BIRTH_CONTROL1	-0.00298668	0.213682	-0.0139772	0.988851	1239	0.998587
Genus	g__Mageeibacillus	BIRTH_CONTROL1	-0.18567	0.20828	-0.891446	0.372869	1239	0.780004
Genus	g__Finegoldia	BIRTH_CONTROL1	0.055452	0.132129	0.41968	0.674794	1239	0.920595
Genus	g__Shuttleworthia	BIRTH_CONTROL1	-0.0542489	0.147611	-0.367512	0.713302	1239	0.940333
Genus	g__Anaerococcus	BIRTH_CONTROL1	-0.180065	0.195519	-0.92096	0.357256	1239	0.771273
Genus	g__Parvimonas	BIRTH_CONTROL1	-0.012503	0.197008	-0.0634643	0.949407	1239	0.989286
Genus	g__Peptoniphilus	BIRTH_CONTROL1	0.0107073	0.166044	0.0644845	0.948595	1239	0.989286
Genus	g__Allisonella	BIRTH_CONTROL1	-0.179902	0.20532	-0.876202	0.381095	1239	0.780004
Genus	g__Dialister	BIRTH_CONTROL1	-0.150691	0.20064	-0.751054	0.452767	1239	0.815502
Genus	g__Megasphaera	BIRTH_CONTROL1	-0.272356	0.215298	-1.26502	0.20611	1239	0.659863
Genus	g__Veillonella	BIRTH_CONTROL1	0.242145	0.186292	1.29982	0.193913	1239	0.656685
Genus	g__Fusobacterium	BIRTH_CONTROL1	0.218629	0.131803	1.65876	0.0974245	1239	0.492635
Genus	g__Sneathia	BIRTH_CONTROL1	-0.0149625	0.21368	-0.0700228	0.944187	1239	0.989286
Genus	f__Enterobacteriaceae	BIRTH_CONTROL1	-0.108109	0.127309	-0.84919	0.395945	1239	0.780004
Genus	g__Ureaplasma	BIRTH_CONTROL1	0.207451	0.18464	1.12354	0.261431	1239	0.705661
Genus	g__Bifidobacterium	BIRTH_CONTROL2	0.194093	0.356281	0.544775	0.586056	859	0.890534
Genus	g__Gardnerella	BIRTH_CONTROL2	-0.107878	0.222738	-0.484326	0.628283	859	0.908563
Genus	g__Atopobium	BIRTH_CONTROL2	-0.261575	0.225978	-1.15752	0.247395	859	0.696421
Genus	g__DNF00809	BIRTH_CONTROL2	-0.333856	0.369759	-0.902901	0.366843	859	0.777439
Genus	g__Porphyromonas	BIRTH_CONTROL2	-0.0577634	0.252572	-0.2287	0.819159	859	0.974085
Genus	g__Prevotella	BIRTH_CONTROL2	-0.370328	0.290542	-1.27461	0.202808	859	0.659283
Genus	g__Gemella	BIRTH_CONTROL2	-0.223543	0.200797	-1.11328	0.265916	859	0.705982
Genus	g__Staphylococcus	BIRTH_CONTROL2	-0.0193933	0.215274	-0.0900863	0.928241	859	0.989286
Genus	g__Aerococcus	BIRTH_CONTROL2	-0.146085	0.329255	-0.443684	0.657388	859	0.91585
Genus	g__Lactobacillus	BIRTH_CONTROL2	0.208959	0.12064	1.73209	0.0836335	859	0.472125
Genus	g__Streptococcus	BIRTH_CONTROL2	-0.328602	0.372005	-0.883326	0.377318	859	0.780004
Genus	g__Mageeibacillus	BIRTH_CONTROL2	-0.221503	0.362697	-0.61071	0.54156	859	0.863003
Genus	g__Finegoldia	BIRTH_CONTROL2	0.0582707	0.237728	0.245115	0.806429	859	0.96661
Genus	g__Shuttleworthia	BIRTH_CONTROL2	0.0648542	0.263962	0.245695	0.80598	859	0.96661
Genus	g__Anaerococcus	BIRTH_CONTROL2	-0.042915	0.338856	-0.126647	0.899251	859	0.988223
Genus	g__Parvimonas	BIRTH_CONTROL2	-0.392928	0.335059	-1.17272	0.24125	859	0.694007
Genus	g__Peptoniphilus	BIRTH_CONTROL2	-0.346352	0.285827	-1.21176	0.225954	859	0.67747
Genus	g__Allisonella	BIRTH_CONTROL2	-0.558027	0.353278	-1.57957	0.114591	859	0.523131
Genus	g__Dialister	BIRTH_CONTROL2	-0.294448	0.348304	-0.845377	0.398147	859	0.781216
Genus	g__Megasphaera	BIRTH_CONTROL2	0.0192902	0.367104	0.052547	0.958106	859	0.994241
Genus	g__Veillonella	BIRTH_CONTROL2	-0.416459	0.317022	-1.31366	0.189328	859	0.656087
Genus	g__Fusobacterium	BIRTH_CONTROL2	0.150372	0.212198	0.708638	0.47875	859	0.819319
Genus	g__Sneathia	BIRTH_CONTROL2	0.0526716	0.369805	0.142431	0.886775	859	0.986195
Genus	f__Enterobacteriaceae	BIRTH_CONTROL2	-0.35729	0.223318	-1.59991	0.110002	859	0.517949
Genus	g__Ureaplasma	BIRTH_CONTROL2	0.357802	0.317059	1.12851	0.259436	859	0.705661
Genus	g__Bifidobacterium	BIRTH_CONTROL3	-0.0683222	0.142674	-0.478868	0.632062	3605	0.908563
Genus	g__Gardnerella	BIRTH_CONTROL3	-0.198003	0.0893743	-2.21544	0.0267931	3605	0.313461
Genus	g__Atopobium	BIRTH_CONTROL3	-0.390839	0.0977212	-3.99953	6.47566e-05	3605	0.0135989
Genus	g__DNF00809	BIRTH_CONTROL3	-0.437497	0.136904	-3.19564	0.0014074	3605	0.0703701
Genus	g__Porphyromonas	BIRTH_CONTROL3	-0.0325077	0.0898355	-0.361858	0.717479	3605	0.941856
Genus	g__Prevotella	BIRTH_CONTROL3	-0.530239	0.115004	-4.61063	4.15542e-06	3605	0.0021816
Genus	g__Gemella	BIRTH_CONTROL3	-0.134118	0.0736912	-1.82	0.0688428	3605	0.443309
Genus	g__Staphylococcus	BIRTH_CONTROL3	0.0608794	0.082715	0.736014	0.461771	3605	0.819319
Genus	g__Aerococcus	BIRTH_CONTROL3	-0.130299	0.126168	-1.03274	0.301795	3605	0.737569
Genus	g__Lactobacillus	BIRTH_CONTROL3	0.142649	0.0457142	3.12045	0.00182019	3605	0.085038
Genus	g__Streptococcus	BIRTH_CONTROL3	-0.2237	0.137251	-1.62986	0.10322	3605	0.504098
Genus	g__Mageeibacillus	BIRTH_CONTROL3	-0.241405	0.137563	-1.75487	0.0793682	3605	0.468183
Genus	g__Finegoldia	BIRTH_CONTROL3	0.0654244	0.0902212	0.725156	0.468404	3605	0.819319
Genus	g__Shuttleworthia	BIRTH_CONTROL3	-0.212944	0.0895927	-2.3768	0.0175162	3605	0.240563
Genus	g__Anaerococcus	BIRTH_CONTROL3	-0.214828	0.127806	-1.68088	0.0928731	3605	0.482903
Genus	g__Parvimonas	BIRTH_CONTROL3	-0.475813	0.124622	-3.81806	0.000136793	3605	0.0239388
Genus	g__Peptoniphilus	BIRTH_CONTROL3	-0.220355	0.105978	-2.07926	0.0376647	3605	0.375784
Genus	g__Allisonella	BIRTH_CONTROL3	-0.415153	0.129313	-3.21044	0.00133709	3605	0.0701972
Genus	g__Dialister	BIRTH_CONTROL3	-0.308398	0.133443	-2.31109	0.0208847	3605	0.264204
Genus	g__Megasphaera	BIRTH_CONTROL3	-0.459401	0.142008	-3.23503	0.00122738	3605	0.0701972
Genus	g__Veillonella	BIRTH_CONTROL3	-0.0990395	0.111737	-0.886366	0.37548	3605	0.780004
Genus	g__Fusobacterium	BIRTH_CONTROL3	-0.0737432	0.0781877	-0.943156	0.345665	3605	0.765652
Genus	g__Sneathia	BIRTH_CONTROL3	-0.281806	0.140773	-2.00185	0.045377	3605	0.404531
Genus	f__Enterobacteriaceae	BIRTH_CONTROL3	-0.128895	0.0830641	-1.55175	0.120811	3605	0.531159
Genus	g__Ureaplasma	BIRTH_CONTROL3	-0.0861013	0.122331	-0.703839	0.481579	3605	0.820873
Genus	g__Bifidobacterium	GRAVITY1	0.091856	0.178898	0.513455	0.607697	1816	0.906366
Genus	g__Gardnerella	GRAVITY1	-0.0394381	0.111727	-0.352985	0.724141	1816	0.944083
Genus	g__Atopobium	GRAVITY1	0.132363	0.121935	1.08552	0.277838	1816	0.715024
Genus	g__DNF00809	GRAVITY1	0.0262602	0.167716	0.156575	0.875597	1816	0.981156
Genus	g__Porphyromonas	GRAVITY1	0.0578649	0.110762	0.522427	0.601438	1816	0.903448
Genus	g__Prevotella	GRAVITY1	-0.0929603	0.146529	-0.634415	0.525892	1816	0.85214
Genus	g__Gemella	GRAVITY1	0.048085	0.095753	0.502178	0.615605	1816	0.908563
Genus	g__Staphylococcus	GRAVITY1	0.0714091	0.103385	0.69071	0.489838	1816	0.826747
Genus	g__Aerococcus	GRAVITY1	-0.18902	0.163153	-1.15855	0.246797	1816	0.696421
Genus	g__Lactobacillus	GRAVITY1	-0.0767358	0.0564645	-1.35901	0.174316	1816	0.646839
Genus	g__Streptococcus	GRAVITY1	0.0154665	0.17361	0.0890874	0.929023	1816	0.989286
Genus	g__Mageeibacillus	GRAVITY1	0.045037	0.172392	0.261247	0.793932	1816	0.960402
Genus	g__Finegoldia	GRAVITY1	0.123743	0.116792	1.05952	0.289508	1816	0.724343
Genus	g__Shuttleworthia	GRAVITY1	0.0758342	0.107149	0.707744	0.479197	1816	0.819319
Genus	g__Anaerococcus	GRAVITY1	0.107753	0.160725	0.670422	0.502676	1816	0.840285
Genus	g__Parvimonas	GRAVITY1	0.101639	0.15598	0.651616	0.514733	1816	0.846459
Genus	g__Peptoniphilus	GRAVITY1	0.0188608	0.134347	0.140388	0.888369	1816	0.986195
Genus	g__Allisonella	GRAVITY1	-0.332873	0.159722	-2.08408	0.0372953	1816	0.375784
Genus	g__Dialister	GRAVITY1	0.00166039	0.16547	0.0100344	0.991995	1816	0.998587
Genus	g__Megasphaera	GRAVITY1	-0.00883381	0.178859	-0.0493897	0.960614	1816	0.994719
Genus	g__Veillonella	GRAVITY1	0.0244785	0.138799	0.176359	0.860032	1816	0.979153
Genus	g__Fusobacterium	GRAVITY1	-0.0327387	0.1064	-0.307694	0.758351	1816	0.947906
Genus	g__Sneathia	GRAVITY1	0.0532915	0.175203	0.304171	0.761033	1816	0.947906
Genus	f__Enterobacteriaceae	GRAVITY1	-0.0442511	0.100115	-0.442004	0.65854	1816	0.91585
Genus	g__Ureaplasma	GRAVITY1	-0.0139054	0.156665	-0.0887586	0.929284	1816	0.989286
Genus	g__Bifidobacterium	GRAVITY2	0.193568	0.165895	1.16681	0.243359	3926	0.694368
Genus	g__Gardnerella	GRAVITY2	0.0516965	0.104271	0.495791	0.62007	3926	0.908563
Genus	g__Atopobium	GRAVITY2	0.192628	0.112687	1.70941	0.0874549	3926	0.474175
Genus	g__DNF00809	GRAVITY2	0.0603617	0.162173	0.372205	0.70976	3926	0.9386
Genus	g__Porphyromonas	GRAVITY2	0.0941706	0.112106	0.840012	0.400953	3926	0.782345
Genus	g__Prevotella	GRAVITY2	-0.0595598	0.13423	-0.443714	0.657274	3926	0.91585
Genus	g__Gemella	GRAVITY2	-0.018215	0.0873819	-0.208453	0.834887	3926	0.978431
Genus	g__Staphylococcus	GRAVITY2	0.153714	0.0984948	1.56063	0.118692	3926	0.528079
Genus	g__Aerococcus	GRAVITY2	0.020168	0.147807	0.136448	0.891474	3926	0.988223
Genus	g__Lactobacillus	GRAVITY2	-0.0738941	0.0555727	-1.32968	0.183701	3926	0.646839
Genus	g__Streptococcus	GRAVITY2	0.107344	0.161128	0.666202	0.505322	3926	0.840285
Genus	g__Mageeibacillus	GRAVITY2	0.138697	0.161413	0.859268	0.390245	3926	0.780004
Genus	g__Finegoldia	GRAVITY2	-0.0321289	0.103674	-0.309904	0.756651	3926	0.947906
Genus	g__Shuttleworthia	GRAVITY2	0.0957806	0.107819	0.888343	0.374411	3926	0.780004
Genus	g__Anaerococcus	GRAVITY2	-0.0503118	0.152132	-0.330711	0.740881	3926	0.944083
Genus	g__Parvimonas	GRAVITY2	-0.071958	0.147682	-0.487248	0.62611	3926	0.908563
Genus	g__Peptoniphilus	GRAVITY2	-0.0425583	0.128107	-0.332208	0.73975	3926	0.944083
Genus	g__Allisonella	GRAVITY2	-0.175738	0.156032	-1.1263	0.26011	3926	0.705661
Genus	g__Dialister	GRAVITY2	-0.146422	0.156787	-0.933892	0.350418	3926	0.767893
Genus	g__Megasphaera	GRAVITY2	0.117329	0.16467	0.712509	0.476192	3926	0.819319
Genus	g__Veillonella	GRAVITY2	-0.110784	0.135501	-0.817589	0.413642	3926	0.789791
Genus	g__Fusobacterium	GRAVITY2	-0.129338	0.0971145	-1.33181	0.183001	3926	0.646839
Genus	g__Sneathia	GRAVITY2	0.0997851	0.163477	0.610393	0.541637	3926	0.863003
Genus	f__Enterobacteriaceae	GRAVITY2	-0.0985841	0.0994745	-0.991049	0.321723	3926	0.751872
Genus	g__Ureaplasma	GRAVITY2	-0.121261	0.141768	-0.855347	0.392412	3926	0.780004
Genus	g__Bifidobacterium	PARITY1	0.163016	0.153951	1.05888	0.289737	3059	0.724343
Genus	g__Gardnerella	PARITY1	0.073163	0.0968366	0.75553	0.44999	3059	0.815502
Genus	g__Atopobium	PARITY1	0.206323	0.105294	1.95949	0.0501477	3059	0.408179
Genus	g__DNF00809	PARITY1	0.164187	0.148795	1.10344	0.269924	3059	0.705982
Genus	g__Porphyromonas	PARITY1	0.000622444	0.101069	0.00615858	0.995087	3059	0.998685
Genus	g__Prevotella	PARITY1	-0.0358393	0.127437	-0.281231	0.778552	3059	0.951109
Genus	g__Gemella	PARITY1	-0.0502907	0.0827606	-0.607664	0.543456	3059	0.863504
Genus	g__Staphylococcus	PARITY1	0.204554	0.0915655	2.23397	0.0255583	3059	0.306415
Genus	g__Aerococcus	PARITY1	-0.0883016	0.138465	-0.637718	0.523706	3059	0.851224
Genus	g__Lactobacillus	PARITY1	-0.131159	0.0510254	-2.57046	0.0102038	3059	0.193956
Genus	g__Streptococcus	PARITY1	0.00411679	0.148591	0.0277055	0.977899	3059	0.998587
Genus	g__Mageeibacillus	PARITY1	0.163951	0.150356	1.09042	0.275616	3059	0.7128
Genus	g__Finegoldia	PARITY1	-0.0675897	0.100603	-0.671845	0.501734	3059	0.840285
Genus	g__Shuttleworthia	PARITY1	0.0725317	0.0940746	0.771002	0.440766	3059	0.807686
Genus	g__Anaerococcus	PARITY1	-0.0196607	0.13946	-0.140978	0.887897	3059	0.986195
Genus	g__Parvimonas	PARITY1	0.116455	0.136513	0.85307	0.393688	3059	0.780004
Genus	g__Peptoniphilus	PARITY1	-0.0249737	0.11835	-0.211016	0.832889	3059	0.978431
Genus	g__Allisonella	PARITY1	-0.103154	0.141903	-0.726931	0.467324	3059	0.819319
Genus	g__Dialister	PARITY1	0.012641	0.144247	0.0876342	0.930173	3059	0.989286
Genus	g__Megasphaera	PARITY1	0.0516853	0.153694	0.336287	0.736678	3059	0.944083
Genus	g__Veillonella	PARITY1	-0.0310907	0.121564	-0.255755	0.798157	3059	0.962876
Genus	g__Fusobacterium	PARITY1	-0.00206935	0.0906856	-0.0228189	0.981796	3059	0.998587
Genus	g__Sneathia	PARITY1	0.0688214	0.151011	0.455736	0.648613	3059	0.915381
Genus	f__Enterobacteriaceae	PARITY1	0.0564135	0.090893	0.620658	0.534871	3059	0.858738
Genus	g__Ureaplasma	PARITY1	-0.227732	0.133564	-1.70504	0.0882906	3059	0.474175
Genus	g__Bifidobacterium	PARITY2	0.0871647	0.16947	0.514337	0.607057	2798	0.906366
Genus	g__Gardnerella	PARITY2	0.199532	0.10596	1.88309	0.059793	2798	0.429483
Genus	g__Atopobium	PARITY2	0.138087	0.113626	1.21528	0.224365	2798	0.67747
Genus	g__DNF00809	PARITY2	-0.0338734	0.164115	-0.2064	0.836494	2798	0.978431
Genus	g__Porphyromonas	PARITY2	0.135744	0.114654	1.18395	0.236536	2798	0.689353
Genus	g__Prevotella	PARITY2	-0.0317475	0.132985	-0.238731	0.811332	2798	0.968043
Genus	g__Gemella	PARITY2	-0.0790204	0.0909185	-0.869135	0.384849	2798	0.780004
Genus	g__Staphylococcus	PARITY2	0.164255	0.0994743	1.65123	0.098805	2798	0.494296
Genus	g__Aerococcus	PARITY2	0.0277618	0.151189	0.183623	0.854323	2798	0.979153
Genus	g__Lactobacillus	PARITY2	-0.191236	0.0551272	-3.46899	0.00053042	2798	0.0528824
Genus	g__Streptococcus	PARITY2	0.127481	0.167086	0.762964	0.44555	2798	0.8122
Genus	g__Mageeibacillus	PARITY2	0.032571	0.163277	0.199483	0.8419	2798	0.978507
Genus	g__Finegoldia	PARITY2	-0.28653	0.106003	-2.70305	0.00691285	2798	0.151219
Genus	g__Shuttleworthia	PARITY2	0.198238	0.108704	1.82365	0.0683124	2798	0.443309
Genus	g__Anaerococcus	PARITY2	-0.17338	0.154915	-1.11919	0.263156	2798	0.705982
Genus	g__Parvimonas	PARITY2	0.0243387	0.150737	0.161465	0.871739	2798	0.981156
Genus	g__Peptoniphilus	PARITY2	-0.049085	0.129891	-0.377894	0.705539	2798	0.937624
Genus	g__Allisonella	PARITY2	-0.238708	0.158065	-1.51019	0.131109	2798	0.566075
Genus	g__Dialister	PARITY2	0.016026	0.159594	0.100417	0.92002	2798	0.989286
Genus	g__Megasphaera	PARITY2	-0.0804408	0.168388	-0.477712	0.632893	2798	0.908563
Genus	g__Veillonella	PARITY2	-0.161278	0.141067	-1.14327	0.253026	2798	0.699463
Genus	g__Fusobacterium	PARITY2	-0.155966	0.0977569	-1.59545	0.110726	2798	0.518009
Genus	g__Sneathia	PARITY2	0.00236092	0.165806	0.0142391	0.98864	2798	0.998587
Genus	f__Enterobacteriaceae	PARITY2	-0.148571	0.099151	-1.49844	0.134135	2798	0.573993
Genus	g__Ureaplasma	PARITY2	-0.249618	0.142893	-1.74689	0.0807677	2798	0.470322
Genus	g__Bifidobacterium	ADVERSE_PREGNANCY1	-0.0588847	0.143468	-0.410438	0.681509	3641	0.920958
Genus	g__Gardnerella	ADVERSE_PREGNANCY1	-0.0455685	0.0932609	-0.488613	0.625146	3641	0.908563
Genus	g__Atopobium	ADVERSE_PREGNANCY1	0.0957084	0.09923	0.964511	0.334855	3641	0.765652
Genus	g__DNF00809	ADVERSE_PREGNANCY1	-0.0638068	0.141048	-0.452375	0.651026	3641	0.91585
Genus	g__Porphyromonas	ADVERSE_PREGNANCY1	-0.0216331	0.0958168	-0.225776	0.821389	3641	0.975283
Genus	g__Prevotella	ADVERSE_PREGNANCY1	0.000347445	0.122299	0.00284094	0.997733	3641	0.998685
Genus	g__Gemella	ADVERSE_PREGNANCY1	0.00830231	0.0771408	0.107625	0.914299	3641	0.989286
Genus	g__Staphylococcus	ADVERSE_PREGNANCY1	-0.042407	0.0878649	-0.482639	0.629381	3641	0.908563
Genus	g__Aerococcus	ADVERSE_PREGNANCY1	0.0452143	0.131808	0.343031	0.731595	3641	0.944083
Genus	g__Lactobacillus	ADVERSE_PREGNANCY1	0.0148069	0.0475724	0.31125	0.755628	3641	0.947906
Genus	g__Streptococcus	ADVERSE_PREGNANCY1	0.100398	0.14187	0.707676	0.479192	3641	0.819319
Genus	g__Mageeibacillus	ADVERSE_PREGNANCY1	0.103248	0.142411	0.725001	0.468499	3641	0.819319
Genus	g__Finegoldia	ADVERSE_PREGNANCY1	-0.0654022	0.0925646	-0.706558	0.479887	3641	0.819319
Genus	g__Shuttleworthia	ADVERSE_PREGNANCY1	0.0823682	0.0895277	0.92003	0.357619	3641	0.771273
Genus	g__Anaerococcus	ADVERSE_PREGNANCY1	0.154922	0.131857	1.17492	0.240105	3641	0.694007
Genus	g__Parvimonas	ADVERSE_PREGNANCY1	-0.142931	0.129345	-1.10504	0.269216	3641	0.705982
Genus	g__Peptoniphilus	ADVERSE_PREGNANCY1	-0.122172	0.110925	-1.10139	0.270801	3641	0.705982
Genus	g__Allisonella	ADVERSE_PREGNANCY1	0.109813	0.134598	0.815863	0.414632	3641	0.789791
Genus	g__Dialister	ADVERSE_PREGNANCY1	0.159998	0.137589	1.16287	0.244958	3641	0.694749
Genus	g__Megasphaera	ADVERSE_PREGNANCY1	-0.0369149	0.147766	-0.24982	0.802741	3641	0.965496
Genus	g__Veillonella	ADVERSE_PREGNANCY1	-0.0882265	0.117337	-0.751909	0.452155	3641	0.815502
Genus	g__Fusobacterium	ADVERSE_PREGNANCY1	0.0625986	0.0862221	0.726015	0.467877	3641	0.819319
Genus	g__Sneathia	ADVERSE_PREGNANCY1	-0.015438	0.144491	-0.106844	0.914919	3641	0.989286
Genus	f__Enterobacteriaceae	ADVERSE_PREGNANCY1	-0.172447	0.0892467	-1.93225	0.0534071	3641	0.421635
Genus	g__Ureaplasma	ADVERSE_PREGNANCY1	0.129288	0.126602	1.02122	0.307221	3641	0.738927
Genus	g__Bifidobacterium	ADVERSE_PREGNANCY2	0.412058	0.173951	2.36882	0.0179002	3465	0.240964
Genus	g__Gardnerella	ADVERSE_PREGNANCY2	-0.0479432	0.111554	-0.429775	0.667386	3465	0.916641
Genus	g__Atopobium	ADVERSE_PREGNANCY2	-0.0168158	0.119946	-0.140195	0.888514	3465	0.986195
Genus	g__DNF00809	ADVERSE_PREGNANCY2	-0.14548	0.170597	-0.852771	0.393846	3465	0.780004
Genus	g__Porphyromonas	ADVERSE_PREGNANCY2	-0.0149686	0.114388	-0.130858	0.895895	3465	0.988223
Genus	g__Prevotella	ADVERSE_PREGNANCY2	0.146138	0.14425	1.01308	0.311091	3465	0.742954
Genus	g__Gemella	ADVERSE_PREGNANCY2	0.155914	0.0931551	1.6737	0.0942811	3465	0.482903
Genus	g__Staphylococcus	ADVERSE_PREGNANCY2	-0.189207	0.104108	-1.81742	0.0692407	3465	0.443309
Genus	g__Aerococcus	ADVERSE_PREGNANCY2	0.186668	0.157888	1.18228	0.237178	3465	0.689353
Genus	g__Lactobacillus	ADVERSE_PREGNANCY2	0.110754	0.056912	1.94605	0.0517305	3465	0.411493
Genus	g__Streptococcus	ADVERSE_PREGNANCY2	-0.103455	0.169271	-0.611184	0.541118	3465	0.863003
Genus	g__Mageeibacillus	ADVERSE_PREGNANCY2	-0.119324	0.171555	-0.695543	0.486762	3465	0.826061
Genus	g__Finegoldia	ADVERSE_PREGNANCY2	-0.13074	0.11051	-1.18306	0.236869	3465	0.689353
Genus	g__Shuttleworthia	ADVERSE_PREGNANCY2	-0.0604969	0.10656	-0.567726	0.570258	3465	0.879118
Genus	g__Anaerococcus	ADVERSE_PREGNANCY2	0.0912582	0.158346	0.576322	0.564436	3465	0.878896
Genus	g__Parvimonas	ADVERSE_PREGNANCY2	-0.221134	0.155652	-1.42069	0.155497	3465	0.61635
Genus	g__Peptoniphilus	ADVERSE_PREGNANCY2	-0.0108596	0.134391	-0.0808062	0.935601	3465	0.989286
Genus	g__Allisonella	ADVERSE_PREGNANCY2	-0.315597	0.160656	-1.96443	0.049561	3465	0.406555
Genus	g__Dialister	ADVERSE_PREGNANCY2	-0.0960195	0.165075	-0.581673	0.560825	3465	0.878896
Genus	g__Megasphaera	ADVERSE_PREGNANCY2	0.0538393	0.176569	0.304919	0.760446	3465	0.947906
Genus	g__Veillonella	ADVERSE_PREGNANCY2	-0.0627003	0.141726	-0.442404	0.658225	3465	0.91585
Genus	g__Fusobacterium	ADVERSE_PREGNANCY2	-0.106459	0.101776	-1.04601	0.295629	3465	0.728094
Genus	g__Sneathia	ADVERSE_PREGNANCY2	0.0829697	0.17372	0.477605	0.632962	3465	0.908563
Genus	f__Enterobacteriaceae	ADVERSE_PREGNANCY2	-0.1816	0.106587	-1.70378	0.0885127	3465	0.474175
Genus	g__Ureaplasma	ADVERSE_PREGNANCY2	0.307081	0.150959	2.0342	0.0420084	3465	0.395303
Genus	g__Bifidobacterium	MENSTRUAL_REGULAR	0.0731197	0.164634	0.444134	0.656966	4817	0.91585
Genus	g__Gardnerella	MENSTRUAL_REGULAR	0.114966	0.102749	1.1189	0.263239	4817	0.705982
Genus	g__Atopobium	MENSTRUAL_REGULAR	0.0498541	0.110942	0.449372	0.653184	4817	0.91585
Genus	g__DNF00809	MENSTRUAL_REGULAR	-0.141241	0.158139	-0.893149	0.371822	4817	0.780004
Genus	g__Porphyromonas	MENSTRUAL_REGULAR	-0.0540482	0.106856	-0.505802	0.613019	4817	0.908563
Genus	g__Prevotella	MENSTRUAL_REGULAR	-0.104629	0.133366	-0.784526	0.43277	4817	0.802842
Genus	g__Gemella	MENSTRUAL_REGULAR	-0.108802	0.0855954	-1.27111	0.20375	4817	0.659863
Genus	g__Staphylococcus	MENSTRUAL_REGULAR	-0.0283175	0.0962882	-0.294091	0.768701	4817	0.949218
Genus	g__Aerococcus	MENSTRUAL_REGULAR	-0.126584	0.146124	-0.866276	0.386382	4817	0.780004
Genus	g__Lactobacillus	MENSTRUAL_REGULAR	0.0290198	0.0538772	0.538629	0.590168	4817	0.892905
Genus	g__Streptococcus	MENSTRUAL_REGULAR	-0.0496842	0.159287	-0.311917	0.755118	4817	0.947906
Genus	g__Mageeibacillus	MENSTRUAL_REGULAR	-0.0627298	0.158356	-0.396132	0.692026	4817	0.927059
Genus	g__Finegoldia	MENSTRUAL_REGULAR	0.103088	0.10314	0.999496	0.317605	4817	0.751093
Genus	g__Shuttleworthia	MENSTRUAL_REGULAR	0.0372251	0.104082	0.35765	0.720621	4817	0.943456
Genus	g__Anaerococcus	MENSTRUAL_REGULAR	0.0762903	0.148171	0.514881	0.60666	4817	0.906366
Genus	g__Parvimonas	MENSTRUAL_REGULAR	-0.0291179	0.145112	-0.200659	0.840974	4817	0.978507
Genus	g__Peptoniphilus	MENSTRUAL_REGULAR	-0.20743	0.124278	-1.66908	0.0951676	4817	0.485078
Genus	g__Allisonella	MENSTRUAL_REGULAR	-0.0253895	0.151554	-0.167528	0.866962	4817	0.980937
Genus	g__Dialister	MENSTRUAL_REGULAR	0.124424	0.15308	0.812801	0.416373	4817	0.789791
Genus	g__Megasphaera	MENSTRUAL_REGULAR	-0.245827	0.162983	-1.5083	0.131545	4817	0.566075
Genus	g__Veillonella	MENSTRUAL_REGULAR	0.0749049	0.131507	0.569588	0.568984	4817	0.879118
Genus	g__Fusobacterium	MENSTRUAL_REGULAR	0.00675669	0.0927921	0.0728153	0.941956	4817	0.989286
Genus	g__Sneathia	MENSTRUAL_REGULAR	-0.290724	0.160883	-1.80704	0.0708182	4817	0.450661
Genus	f__Enterobacteriaceae	MENSTRUAL_REGULAR	0.217675	0.0964512	2.25684	0.0240632	4817	0.293795
Genus	g__Ureaplasma	MENSTRUAL_REGULAR	0.0184345	0.141517	0.130264	0.896363	4817	0.988223
Genus	g__Bifidobacterium	MENSTRUAL_PHASE_REG1	0.0534288	0.106736	0.500568	0.616706	3597	0.908563
Genus	g__Gardnerella	MENSTRUAL_PHASE_REG1	0.0845818	0.0686895	1.23137	0.218268	3597	0.67747
Genus	g__Atopobium	MENSTRUAL_PHASE_REG1	0.0989646	0.0739364	1.33851	0.180816	3597	0.646839
Genus	g__DNF00809	MENSTRUAL_PHASE_REG1	0.0112686	0.103389	0.108992	0.913215	3597	0.989286
Genus	g__Porphyromonas	MENSTRUAL_PHASE_REG1	0.0116416	0.0690144	0.168684	0.866055	3597	0.980937
Genus	g__Prevotella	MENSTRUAL_PHASE_REG1	0.0861568	0.0859081	1.0029	0.31598	3597	0.749727
Genus	g__Gemella	MENSTRUAL_PHASE_REG1	-0.0463485	0.0569702	-0.813557	0.415953	3597	0.789791
Genus	g__Staphylococcus	MENSTRUAL_PHASE_REG1	-0.068282	0.0639312	-1.06805	0.285569	3597	0.724268
Genus	g__Aerococcus	MENSTRUAL_PHASE_REG1	0.00860175	0.0948194	0.0907171	0.927722	3597	0.989286
Genus	g__Lactobacillus	MENSTRUAL_PHASE_REG1	-0.0156669	0.0352967	-0.443863	0.657169	3597	0.91585
Genus	g__Streptococcus	MENSTRUAL_PHASE_REG1	-0.0196689	0.104408	-0.188386	0.850585	3597	0.979153
Genus	g__Mageeibacillus	MENSTRUAL_PHASE_REG1	0.0480416	0.103841	0.462644	0.643648	3597	0.914929
Genus	g__Finegoldia	MENSTRUAL_PHASE_REG1	0.105063	0.0672964	1.5612	0.118565	3597	0.528079
Genus	g__Shuttleworthia	MENSTRUAL_PHASE_REG1	0.024909	0.0679009	0.366844	0.713758	3597	0.940333
Genus	g__Anaerococcus	MENSTRUAL_PHASE_REG1	0.0307352	0.0969601	0.316988	0.751271	3597	0.947906
Genus	g__Parvimonas	MENSTRUAL_PHASE_REG1	-0.023529	0.0956859	-0.245899	0.805775	3597	0.96661
Genus	g__Peptoniphilus	MENSTRUAL_PHASE_REG1	0.0999498	0.0814886	1.22655	0.220073	3597	0.67747
Genus	g__Allisonella	MENSTRUAL_PHASE_REG1	0.0482432	0.0988271	0.488157	0.625468	3597	0.908563
Genus	g__Dialister	MENSTRUAL_PHASE_REG1	0.0349102	0.0994302	0.351103	0.725532	3597	0.944083
Genus	g__Megasphaera	MENSTRUAL_PHASE_REG1	0.0814057	0.106458	0.764673	0.444517	3597	0.8122
Genus	g__Veillonella	MENSTRUAL_PHASE_REG1	0.13595	0.0849567	1.60023	0.109636	3597	0.517949
Genus	g__Fusobacterium	MENSTRUAL_PHASE_REG1	-0.00545524	0.0598181	-0.0911972	0.927341	3597	0.989286
Genus	g__Sneathia	MENSTRUAL_PHASE_REG1	0.180104	0.104915	1.71666	0.086128	3597	0.474175
Genus	f__Enterobacteriaceae	MENSTRUAL_PHASE_REG1	0.144137	0.0611672	2.35644	0.0185049	3597	0.245951
Genus	g__Ureaplasma	MENSTRUAL_PHASE_REG1	0.226491	0.0925328	2.44769	0.0144257	3597	0.226074
Genus	g__Bifidobacterium	MENSTRUAL_PHASE_REG2	-0.246869	0.25029	-0.986333	0.324037	3597	0.75214
Genus	g__Gardnerella	MENSTRUAL_PHASE_REG2	0.15648	0.161102	0.971308	0.331461	3597	0.761766
Genus	g__Atopobium	MENSTRUAL_PHASE_REG2	0.304432	0.173362	1.75605	0.0791666	3597	0.468183
Genus	g__DNF00809	MENSTRUAL_PHASE_REG2	-0.0213391	0.242464	-0.0880091	0.929874	3597	0.989286
Genus	g__Porphyromonas	MENSTRUAL_PHASE_REG2	0.0929118	0.161844	0.574082	0.565949	3597	0.878896
Genus	g__Prevotella	MENSTRUAL_PHASE_REG2	0.0676554	0.201495	0.335768	0.737066	3597	0.944083
Genus	g__Gemella	MENSTRUAL_PHASE_REG2	-0.0236889	0.133617	-0.177289	0.859291	3597	0.979153
Genus	g__Staphylococcus	MENSTRUAL_PHASE_REG2	-0.0984957	0.149945	-0.65688	0.511301	3597	0.846459
Genus	g__Aerococcus	MENSTRUAL_PHASE_REG2	0.106148	0.222361	0.477368	0.633129	3597	0.908563
Genus	g__Lactobacillus	MENSTRUAL_PHASE_REG2	-0.123883	0.0827533	-1.49701	0.134478	3597	0.573993
Genus	g__Streptococcus	MENSTRUAL_PHASE_REG2	-0.112079	0.244849	-0.457746	0.647163	3597	0.915381
Genus	g__Mageeibacillus	MENSTRUAL_PHASE_REG2	0.271379	0.243491	1.11453	0.265125	3597	0.705982
Genus	g__Finegoldia	MENSTRUAL_PHASE_REG2	-0.340132	0.157773	-2.15583	0.0311638	3597	0.33734
Genus	g__Shuttleworthia	MENSTRUAL_PHASE_REG2	-0.0142265	0.159242	-0.0893384	0.928818	3597	0.989286
Genus	g__Anaerococcus	MENSTRUAL_PHASE_REG2	0.0237187	0.227391	0.104308	0.916931	3597	0.989286
Genus	g__Parvimonas	MENSTRUAL_PHASE_REG2	-0.00475298	0.224402	-0.0211807	0.983103	3597	0.998587
Genus	g__Peptoniphilus	MENSTRUAL_PHASE_REG2	-0.550292	0.190923	-2.88227	0.00397181	3597	0.128811
Genus	g__Allisonella	MENSTRUAL_PHASE_REG2	0.263604	0.231732	1.13753	0.255391	3597	0.700159
Genus	g__Dialister	MENSTRUAL_PHASE_REG2	-0.000666962	0.233185	-0.00286022	0.997718	3597	0.998685
Genus	g__Megasphaera	MENSTRUAL_PHASE_REG2	0.5412	0.249519	2.16898	0.0301505	3597	0.333242
Genus	g__Veillonella	MENSTRUAL_PHASE_REG2	0.0578958	0.199308	0.290484	0.771463	3597	0.949632
Genus	g__Fusobacterium	MENSTRUAL_PHASE_REG2	0.128432	0.140268	0.915622	0.359927	3597	0.771273
Genus	g__Sneathia	MENSTRUAL_PHASE_REG2	0.234131	0.246115	0.951305	0.341514	3597	0.765652
Genus	f__Enterobacteriaceae	MENSTRUAL_PHASE_REG2	-0.00709181	0.14356	-0.0493997	0.960604	3597	0.994719
Genus	g__Ureaplasma	MENSTRUAL_PHASE_REG2	-0.340712	0.217113	-1.56928	0.116671	3597	0.523524
Genus	g__Bifidobacterium	MENSTRUAL_PHASE_REG3	-0.00844765	0.106148	-0.0795839	0.936573	3597	0.989286
Genus	g__Gardnerella	MENSTRUAL_PHASE_REG3	-0.111782	0.0682971	-1.63671	0.10178	3597	0.501733
Genus	g__Atopobium	MENSTRUAL_PHASE_REG3	-0.152609	0.0735001	-2.07632	0.0379363	3597	0.375784
Genus	g__DNF00809	MENSTRUAL_PHASE_REG3	-0.00730684	0.102815	-0.071068	0.943348	3597	0.989286
Genus	g__Porphyromonas	MENSTRUAL_PHASE_REG3	-0.0282193	0.0686301	-0.41118	0.680966	3597	0.920958
Genus	g__Prevotella	MENSTRUAL_PHASE_REG3	-0.0973684	0.0854278	-1.13977	0.254457	3597	0.699463
Genus	g__Gemella	MENSTRUAL_PHASE_REG3	0.050095	0.0566531	0.884241	0.376626	3597	0.780004
Genus	g__Staphylococcus	MENSTRUAL_PHASE_REG3	0.0852368	0.0635706	1.34082	0.180064	3597	0.646839
Genus	g__Aerococcus	MENSTRUAL_PHASE_REG3	-0.0275931	0.0942922	-0.292634	0.769819	3597	0.949218
Genus	g__Lactobacillus	MENSTRUAL_PHASE_REG3	0.037769	0.0350961	1.07616	0.28193	3597	0.71851
Genus	g__Streptococcus	MENSTRUAL_PHASE_REG3	0.0396042	0.103827	0.381444	0.702896	3597	0.937624
Genus	g__Mageeibacillus	MENSTRUAL_PHASE_REG3	-0.0963066	0.103255	-0.932702	0.351037	3597	0.767893
Genus	g__Finegoldia	MENSTRUAL_PHASE_REG3	-0.042741	0.066942	-0.638478	0.523204	3597	0.851224
Genus	g__Shuttleworthia	MENSTRUAL_PHASE_REG3	-0.0220752	0.0675244	-0.326923	0.743746	3597	0.944663
Genus	g__Anaerococcus	MENSTRUAL_PHASE_REG3	-0.0346599	0.0964217	-0.359462	0.719271	3597	0.942865
Genus	g__Parvimonas	MENSTRUAL_PHASE_REG3	0.0241232	0.0951548	0.253516	0.799884	3597	0.963164
Genus	g__Peptoniphilus	MENSTRUAL_PHASE_REG3	0.000104788	0.0810535	0.00129283	0.998969	3597	0.998969
Genus	g__Allisonella	MENSTRUAL_PHASE_REG3	-0.0951079	0.098269	-0.967833	0.333194	3597	0.763872
Genus	g__Dialister	MENSTRUAL_PHASE_REG3	-0.0344039	0.0988784	-0.347941	0.727905	3597	0.944083
Genus	g__Megasphaera	MENSTRUAL_PHASE_REG3	-0.177818	0.105834	-1.68016	0.0930139	3597	0.482903
Genus	g__Veillonella	MENSTRUAL_PHASE_REG3	-0.144856	0.0844807	-1.71466	0.0864943	3597	0.474175
Genus	g__Fusobacterium	MENSTRUAL_PHASE_REG3	-0.0176986	0.0594855	-0.297528	0.766081	3597	0.949218
Genus	g__Sneathia	MENSTRUAL_PHASE_REG3	-0.22021	0.104311	-2.11109	0.0348341	3597	0.362435
Genus	f__Enterobacteriaceae	MENSTRUAL_PHASE_REG3	-0.141266	0.0608291	-2.32235	0.0202703	3597	0.262763
Genus	g__Ureaplasma	MENSTRUAL_PHASE_REG3	-0.162721	0.0920563	-1.76762	0.0772098	3597	0.468183
Genus	g__Bifidobacterium	DRUG_ANTIBIOTICS	-0.246321	0.336432	-0.732155	0.46411	4736	0.819319
Genus	g__Gardnerella	DRUG_ANTIBIOTICS	-0.0623329	0.208536	-0.298908	0.765024	4736	0.949218
Genus	g__Atopobium	DRUG_ANTIBIOTICS	-0.24808	0.223267	-1.11114	0.266566	4736	0.705982
Genus	g__DNF00809	DRUG_ANTIBIOTICS	0.0498124	0.321363	0.155004	0.876825	4736	0.981156
Genus	g__Porphyromonas	DRUG_ANTIBIOTICS	0.0168836	0.221485	0.0762291	0.93924	4736	0.989286
Genus	g__Prevotella	DRUG_ANTIBIOTICS	0.232776	0.270441	0.860728	0.389432	4736	0.780004
Genus	g__Gemella	DRUG_ANTIBIOTICS	0.0136174	0.178311	0.0763685	0.939129	4736	0.989286
Genus	g__Staphylococcus	DRUG_ANTIBIOTICS	-0.247424	0.190648	-1.2978	0.194419	4736	0.656685
Genus	g__Aerococcus	DRUG_ANTIBIOTICS	0.0266341	0.296213	0.0899152	0.928358	4736	0.989286
Genus	g__Lactobacillus	DRUG_ANTIBIOTICS	0.0708718	0.109277	0.648553	0.516659	4736	0.847644
Genus	g__Streptococcus	DRUG_ANTIBIOTICS	-0.426036	0.324511	-1.31286	0.189296	4736	0.656087
Genus	g__Mageeibacillus	DRUG_ANTIBIOTICS	-0.290984	0.322462	-0.902383	0.3669	4736	0.777439
Genus	g__Finegoldia	DRUG_ANTIBIOTICS	-0.186239	0.212823	-0.875088	0.381571	4736	0.780004
Genus	g__Shuttleworthia	DRUG_ANTIBIOTICS	0.118805	0.211554	0.561581	0.574428	4736	0.880448
Genus	g__Anaerococcus	DRUG_ANTIBIOTICS	0.0586385	0.300971	0.194831	0.845534	4736	0.97874
Genus	g__Parvimonas	DRUG_ANTIBIOTICS	-0.258744	0.295367	-0.876009	0.38107	4736	0.780004
Genus	g__Peptoniphilus	DRUG_ANTIBIOTICS	-0.0528011	0.255045	-0.207027	0.835998	4736	0.978431
Genus	g__Allisonella	DRUG_ANTIBIOTICS	0.0533966	0.309609	0.172465	0.86308	4736	0.979518
Genus	g__Dialister	DRUG_ANTIBIOTICS	-0.152527	0.31252	-0.488055	0.625533	4736	0.908563
Genus	g__Megasphaera	DRUG_ANTIBIOTICS	0.242513	0.330131	0.734597	0.462622	4736	0.819319
Genus	g__Veillonella	DRUG_ANTIBIOTICS	-0.483115	0.267858	-1.80362	0.0713547	4736	0.45134
Genus	g__Fusobacterium	DRUG_ANTIBIOTICS	0.0184049	0.189889	0.0969243	0.922791	4736	0.989286
Genus	g__Sneathia	DRUG_ANTIBIOTICS	0.578869	0.328082	1.76441	0.0777286	4736	0.468183
Genus	f__Enterobacteriaceae	DRUG_ANTIBIOTICS	-0.0518419	0.189948	-0.272927	0.784922	4736	0.953898
Genus	g__Ureaplasma	DRUG_ANTIBIOTICS	0.205767	0.284202	0.724016	0.469092	4736	0.819319
Genus	g__Bifidobacterium	DRUG_ESTROGEN	-0.670249	0.469561	-1.4274	0.153532	4733	0.615302
Genus	g__Gardnerella	DRUG_ESTROGEN	-0.529175	0.291081	-1.81797	0.069133	4733	0.443309
Genus	g__Atopobium	DRUG_ESTROGEN	-0.284282	0.311767	-0.911842	0.361899	4733	0.772345
Genus	g__DNF00809	DRUG_ESTROGEN	-0.482786	0.448195	-1.07718	0.281456	4733	0.71851
Genus	g__Porphyromonas	DRUG_ESTROGEN	0.15283	0.308567	0.49529	0.620419	4733	0.908563
Genus	g__Prevotella	DRUG_ESTROGEN	-0.0895999	0.378002	-0.237035	0.81264	4733	0.968043
Genus	g__Gemella	DRUG_ESTROGEN	0.125515	0.248816	0.504451	0.613968	4733	0.908563
Genus	g__Staphylococcus	DRUG_ESTROGEN	-0.217056	0.266558	-0.814292	0.415519	4733	0.789791
[truncated: 392 more rows]

## Sheet: S8
Table S8 Variance explained by each feature layer on the relative abudance of each bacterium
[truncated: 33 more rows]

[truncated: 12 more sheets: S9, S10, S11, S12, S13, S14, S15, S16, S17, S18, S19, S20]
